# Supplementary material for: Loss of EHF facilitates the development of treatment-induced neuroendocrine prostate cancer
Source: Cell Death Dis. 2021 Jan 5;12(1):46. doi: 10.1038/s41419-020-03326-8 (PMC7790822; doi:10.1038/s41419-020-03326-8)
Supplement: Supplementary file 2 — Supplementary tables [file 41419_2020_3326_MOESM2_ESM.xlsx]

## Sheet: Describe the tables
List of Supplementary Tables
Table S1: TGCA_Prostate cancer_EHF low expression_Signature
Table S2: GSEA analysis of TCGA data based on a stratified analysis according to the expression level of EHF
Table S3: Genesets that are significantly enriched into the transcriptome of the PCa tumors with low EHF expression (Top 50)
Table S4: Genesets that are significantly enriched into the transcriptome of the PCa tumors with high EHF expression (Top 50)

## Sheet: Table S1
Table S1 TGCA_Prostate cancer_EHF low expression_Signature
GAGE2D
GAGE2A
SPZ1
TMPRSS11B
HTN3
SCGB1D1
CLDN22
LOC340357
VPREB1
FLJ43950
OR6C3
DEFA5
GAB4
PRB4
CALML5
CRX
BBOX1
OR4A5
BARHL1
C4orf40
GAGE8
SCRT2
DEFA6
PNMA5
CARD18
GAGE2C
FLJ43859
MAGEB18
GKN1
SLC6A19
REXO1L1
OBP2B
C6orf15
NPVF
CA6
OR9I1
THRSP
WFDC11
C4orf35
ANKRD34C
OR11H1
NPBWR2
LIPC
GAGE4
LCE1E
TRIM63
TAC3
KRTAP10-9
PRAMEF13
OBP2A
KRTAP19-3
LOC285735
ACTL6B
FGF3
PTH2
GAGE13
DAPL1
FAM25A
TMEM30C
HTR3C
CYLC2
ALPI
LY6G6C
SNORA11E
SMR3B
FLJ37543
FGB
LY6G6E
LCE3E
SLC38A8
PGA4
OR4C16
FABP12
SPANXB2
SCARNA11
ZPLD1
LCE6A
C14orf177
CPLX2
TAS2R7
HHLA1
SMR3A
C20orf70
OR1S1
CYP3A4
GOT1L1
CSPG4PY2
C12orf12
C4orf17
C16orf92
SYT5
TRIM64
H1FOO
DBH
ECEL1
GAGE12J
DGKK
FEZF2
C14orf70
CSN2
SCRT1
DPPA2
OR10A7
SNORA1
IFNA10
GAGE1
PRAMEF1
GIF
KRTAP8-1
PRLH
NUP210L
ODAM
C11orf36
C16orf78
LOC100132354
ARG1
COX6A2
SCARNA14
CLVS1
SNORA42
ACTA1
BRDT
C2orf82
LOC149620
MAGEB6
GALNTL5
FLJ44082
NBLA00301
OR6K3
MRAP
TPTE
OR8H3
C3orf79
C20orf166
GAGE10
GAGE12D
MS4A13
TRPM5
FGF19
CACNA1S
CYP2B6
OR2M2
HTN1
OR2T27
TNFSF12-TNFSF13
GSX1
SNORD8
SSX5
MRGPRX1
ATXN3L
C19orf75
MYL1
DHRS7C
FETUB
SNORA38
RAG2
C20orf71
PFN3
CHGB
PPP1R2P9
DKK4
CT45A1
CYMP
MBD3L5
LRRC4B
OR5L1
KRTAP10-6
HAND2
MYL2
ACY3
HIST1H3I
TFF2
MBL2
CSAG1
MYLPF
CCDC140
OR10A2
TCEB3C
COX7B2
MAGEA12
GKN2
OR9Q1
TMEM202
MYLK2
OR8U1
TNNT1
MYL3
CLDN17
FAM163B
CSTT
OR5I1
PCSK9
XAGE1D
LOC285205
SNORA16A
CSN3
GPR83
CCL25
LOC100128977
SCARNA3
SYNC
PMCHL1
FAM123C
PHACTR3
LOC100271831
MYOG
LOC646813
CRYGD
CYP1A1
MYH7
SLCO6A1
LOC145474
TCAP
LOC340094
OR8H2
MAGEB4
OR52E8
SNORA78
ANKRD2
SPAG17
ANKRD1
SNORA25
RUNDC3A
SYT3
TMOD4
GDAP1L1
MBD3L2
MYF6
FLJ46321
CDH20
SUN3
CA3
LMOD2
RALYL
DPEP1
COLEC10
TNNC1
OR6C75
TAAR2
RNASE9
UGT3A1
FABP2
ETV5
DUPD1
NPPC
C1orf105
RPL23AP32
FGF6
PCSK1
MUC7
OR4F17
USH1C
CLEC1B
KRTAP10-2
CT45A5
TRDN
LCE3D
HIST1H4L
INSL4
SLN
HMX1
TAS2R41
CKM
EN1
TNNI1
GOLGA6L1
SPRR2B
CYP17A1
OCM2
RAX2
SPATA8
TNNC2
NOTUM
GRIA4
C3orf43
TTTY6
TNNI2
SNORA14A
APOA2
CPA5
MYH7B
HSPB3
STMN4
C1QL1
F13B
KCNQ2
PRAMEF11
LOC653544
FAM57B
NRAP
UGT1A6
ACTN2
LCE1C
ASB10
STRA8
DYSFIP1
PPBP
SPACA3
IL3
OR4S1
CEL
SCARNA21
MT3
CRYGC
PDHA2
CASQ1
MYL7
DUSP13
CT45A3
LECT2
MYOZ1
CHRNB2
NXF3
PSG1
KBTBD5
HORMAD2
CDK5R2
VGF
OR4X1
KRT85
PITX3
ACTRT1
MPPED1
SNORA38B
CSRP3
CYP26A1
SAG
CALML3
CYP4F22
SNORA74B
PHOX2B
RPL3L
CEACAM16
REG3A
MYOZ2
WFDC12
CLDN18
PRKAG3
KRTAP13-4
FAM178B
C20orf191
SCG3
IQCF3
CIB3
MYH6
KRTAP26-1
H19
KLB
PSMA8
TRYX3
BCYRN1
TCHHL1
RAB9BP1
PKLR
HTR1A
OR4F15
LOC284661
UGT1A1
MYH3
LMOD3
SDR16C5
SNORA37
CSN1S1
OR9A2
XIRP1
APOBEC2
IFNA17
C2orf51
KRT33A
AKR1B15
CST9L
MYH2
SNORA48
SPINK1
C8B
MC3R
C14orf180
PSG7
SNORA50
CNGB3
LCE2C
XIRP2
CT45A2
MUSTN1
TPD52L3
OR7E156P
XKR7
CCL27
DEFB124
PVALB
AHSG
MYOT
SNORA36B
FAM74A4
TAAR5
LY6G6D
ZDHHC22
TNNT2
CRHR2
TREML3
TNNI3
AKR1C4
KRTAP13-3
HRASLS
CES7
CST4
APOA1
RNU6ATAC
SNORA10
OR10J5
RGR
LOC727677
HHATL
CELA3B
GUCA2B
WFDC10B
C4orf7
SNORA16B
EPS8L3
KBTBD10
SNORA84
FOXR1
SNORD17
BASE
DIRC1
CAV3
SVOP
MAGEA9B
LY6H
LHX8
HSP90AB4P
EIF4E1B
PRAMEF2
TECRL
SLC10A2
APOC3
C5orf48
ELAVL3
LOC255025
OR2B3
CIDEC
PRAMEF8
OR4K13
CA5A
TDRG1
MYOM3
OR4C3
TRIM54
MYBPH
DDN
KRT83
RHAG
ENO3
LMO1
JSRP1
HFE2
LHFPL5
NMU
MYPN
AADACL3
PLAC9
MMP3
SEZ6
RAPSN
KCNK18
C10orf71
STAC3
FGF8
SNORA68
AMPD1
SYNPO2L
SNORA80
CXorf65
DEFB131
MUCL1
LOC388946
GOLGA8DP
RTP2
ASCL2
DEFB126
ASB18
SYNGR4
ANKRD7
SMYD1
HMP19
MAGEB1
DKFZP434H168
CST6
PIP
CLEC2A
SNORA46
NPIPL3
CPNE9
OR2T29
SCARNA4
MCCD1
MRS2P2
ZDHHC19
C1QL2
FAM66D

## Sheet: Table S2
Table S2 GSEA analysis of TCGA data based on a stratified analysis according to the expression level of EHF
#1.2
20502	200
Gene_Symbol	Description	EHFH_1	EHFH_2	EHFH_3	EHFH_4	EHFH_5	EHFH_6	EHFH_7	EHFH_8	EHFH_9	EHFH_10	EHFH_11	EHFH_12	EHFH_13	EHFH_14	EHFH_15	EHFH_16	EHFH_17	EHFH_18	EHFH_19	EHFH_20	EHFH_21	EHFH_22	EHFH_23	EHFH_24	EHFH_25	EHFH_26	EHFH_27	EHFH_28	EHFH_29	EHFH_30	EHFH_31	EHFH_32	EHFH_33	EHFH_34	EHFH_35	EHFH_36	EHFH_37	EHFH_38	EHFH_39	EHFH_40	EHFH_41	EHFH_42	EHFH_43	EHFH_44	EHFH_45	EHFH_46	EHFH_47	EHFH_48
EHF	NA	22977.9	10715.2	10274.2	10240.7	10176.1	9514.49	9130.11	9028.95	8917.1	8895.63	8757.42	8534.37	8473.57	8340.94	8190.16	8185.88	8129.63	8059.33	8041.85	8021.86	7996.78	7913.18	7874.91	7752.74	7739.94	7717.37	7527.51	7506.04	7459.6	7358.53	7356.66	7298.49	7277.91	7268.16	7200.25	7189.92	7140.47	7134.31	7122.98	7082.84	7046.55	7046.07	7042.65	7017.13	6966.38	6952.76	6928.9	6876.05
A1BG	NA	13.2077	35.4716	11.5223	25.9776	7.36715	47.0475	16.0183	20.2002	13.3542	18.4103	10.4542	28.0125	18.7271	25.0083	10.8257	8.3007	23.4709	34.3994	2.1645	12.3211	149.077	18.139	53.1656	84.0554	19.8251	23.7833	59.9806	46.9451	23.4328	11.1202	14.8057	17.7296	29.8773	17.2676	23.562	18.3575	16.4078	19.6263	19.3176	64.0904	12.738	37.9107	20.9893	20.5604	46.4559	13.5339	254.194	36.0442
A1CF	NA	0.030566	0.4607	0	0.9615	0.030566	0.2375	0.6538	0.030566	0.9539	0.030566	13.6709	0	0	0.2645	0	17.9849	0	0	0	0	1.632	0.6072	0	32.2373	0.337	0	0	0	0	0	0	0	0.3959	1.0157	0	0	0	0	0	0.6904	0	51.0714	0	0	0	0	0	0
A2BP1	NA	19.9665	57.5838	2.9674	18.2692	6.0119	40.1425	15.6914	13.5269	0.9539	0.0980386	0.8042	8.8502	15.3221	14.5474	7.5063	1.3835	9.9479	49.5608	0.7215	1.9873	1.088	14.2684	2.0964	1.2895	8.0891	5.2942	0.849	43.4933	14.7503	7.3733	7.4028	22.7573	17.4188	15.744	18.6278	8.7201	2.1658	13.0708	0.3123	8.6296	18.9715	3.5714	13.926	18.9481	14.2588	5.2484	0	6.1901
A2LD1	NA	67.4338	74.7714	108.932	87.1506	125.678	131.304	192.667	92.335	116.528	50.1817	234.601	171.942	172.34	143.009	192.998	128.2	122.412	146.165	91.2338	190.342	128.623	103.749	193.487	85.4481	239.374	177.561	221.13	90.8181	148.911	97.1328	272.611	154.996	128.785	112.321	155.666	147.445	321.142	120.094	133.677	144.063	208.337	217.089	232.039	183.551	211.524	92.8341	91.8747	279.083
A2M	NA	19252.8	15169.7	16335.6	3851.13	6851.43	9448.85	12084.6	8230.5	11728.4	10059.2	7140.2	11414	11472	14777.2	6454.47	5444.75	17151.3	20705	4885.95	17956.2	5453.52	20098.9	19498.8	10718.5	6584.74	23953.1	12618	10399.6	4030.07	16997	21602.5	9163.99	14355.1	13064.4	30338.8	25012.6	6818.03	42913.1	4929.29	7296.11	19200.4	5930.65	23510.5	30315.7	17442.3	9283.63	13546.7	8932.03
A2ML1	NA	2.74971	16.1235	5.3412	21.7949	1.78386	19.2399	76.8225	46.0808	1.2718	203.077	3.2167	34.4854	48.5201	20.3663	21.6847	14.2957	15.2328	36.5307	67.0996	1.9873	20.6719	9.1075	14.6751	0	12.8078	38.6887	2.9714	314.118	33.8585	7.7084	36.6617	14.5541	4.3547	19.807	8.693	26.8064	1.8564	8.0436	89.6385	32.4474	46.3446	21.4286	102.34	51.5257	117.79	4.1987	0	34.4878
A4GALT	NA	143.255	359.323	403.561	270.833	315.077	732.067	329.519	532.297	192.364	206.157	240.447	542.306	382.628	279.839	264.804	173.393	211.704	1001.69	235.931	483.704	327.487	274.135	515.723	152.482	254.807	668.703	199.511	793.58	440.161	397.822	512.206	244.509	758.511	414.424	335.714	475.086	211.324	264.432	504.099	209.872	285.927	231.786	621.162	788.841	370.73	268.719	119.763	627.856
A4GNT	NA	-0.143224	0	0.2967	0	0.493224	0	0.6538	0.570545	0	0.870589	0	0.6104	0	1.8515	0	0.4612	0.3109	0.2327	0	0	0.544	0.6072	0	0	0	0.4072	1.2735	0	0	0.3351	0	0.5292	0.3959	1.0157	0	0	0.9282	1.0054	0	0.3452	0	0	0	0	0	0.3499	0.4232	0.2948
AAA1	NA	0	0	0	0	0	0	0	0	0	0	0	0	0	0	0	0	0	0	0	0	0	0	0	0	0	0	0	0	0	0	0	0	0	0	0	0	0	0	0	0	0	0	0	0	0	0	0	0
AAAS	NA	698.812	556.029	703.858	599.359	686.383	862.945	715.266	689.942	738.614	872.098	743.858	711.376	599.692	674.469	755.213	661.29	641.02	711.768	757.576	663.752	819.262	787.492	647.1	882.012	851.38	768.886	936.428	659.993	776.735	783.243	688.111	608.627	690.816	590.655	756.701	611.056	653.465	740.008	630.28	601.312	592.723	715	655.168	682.466	673.265	828.202	989.42	862.196
AACS	NA	855.099	896.925	1125.52	835.577	1298.54	1356.53	852.566	858.962	1401.55	1711.08	961.788	900.893	1334.73	1143.42	1327.36	620.247	1316.86	1103.14	1779.22	1119.24	563.583	1028.23	777.778	1807.54	1311.45	1182.65	934.306	726.614	1169.29	452.786	1223.58	1007.67	945.764	784.154	1365.62	1094.22	946.473	1207.21	1139.69	1356.58	812.25	1510.36	1282.16	1041.48	1183.17	945.766	1165.04	2009.14
AACSL	NA	0.573877	0	0	0	0.983666	0	0	1.1598	0	0.638903	0	0.9155	0	0	0	0.9223	0	0.698	0	0	0.544	0.9107	0	5.4803	0.337	0	4.2449	0.3452	0.3352	0.6703	0	0.2646	2.3753	0.5079	0	0.323	0	0.6703	0.3123	257.163	0.542	0	0	0.3324	0	0.6998	0.4232	0.8843
AADAC	NA	-0.162029	0	0	0	-0.162029	0	0	-0.162029	0	0.855393	0	0	0	0	0	0	0	0.698	0	0.3975	0	0	0	0	0	0	0	0.3452	0.3352	0.3351	0.3525	0	0	0	0	0	0	0	0	0.3452	0	0.3571	0	0.6648	0	0	0	0
AADACL2	NA	-0.0873986	0	0	0	-0.0873986	0	0	-0.0873986	0	-0.0873986	0	0	0	0.2645	0	0	0	0	0	0	0	0	0	0	0	0	0	0	0	0	0	0	0	0	0	0.323	0	0	0	0	0	0	0	0	0	0	0	0
AADACL3	NA	-0.171603	0	0	0	-0.171603	0	0	-0.171603	0	-0.171603	0	0	0	0.2645	0	0.4612	0	0.2327	0	0	0	0	0	0	0.337	0	1.2735	0	0	0	0	0.5292	0	0	0	0	0	0.3351	0	0	0	0	0	0	0	0	0	0
AADACL4	NA	0.0752326	0	0	0	0.0752326	0	0.6538	0.0752326	0	0.356556	0	0	0	0	0	0	0	0.9307	0	0.3975	0	0	0.6988	0.3224	0	0.4072	0	1.3807	0.6705	0.6703	0.3525	0.5292	0.7918	0	0	0.6459	0	0	0.6247	0.6904	0.271	0.3571	0.6477	0.6648	0	0	0	0
AADAT	NA	1838.37	604.399	441.246	453.205	522.453	319.715	418.437	781.74	258.181	302.016	253.314	273.442	561.386	572.109	664.304	592.117	1589.49	345.995	727.994	321.94	217.599	863.388	1349.41	268.859	289.523	240.684	711.023	163.963	737.177	1130.79	355.336	660.492	297.308	542.915	252.923	342.992	886.757	1248.76	292.028	264.757	354.767	1205	345.558	769.228	331.363	432.82	486.67	387.62
AAGAB	NA	837.907	1029.14	934.718	1222.12	885.861	1095.96	1002.94	822.613	1207.28	1204.07	1340.55	706.798	1040.2	1247.64	1088.41	1042.66	1118.52	1042.64	1064.94	1067.57	1014.01	895.568	1141.16	995.487	1015.52	951.334	1130.42	930.963	1095.88	1054.71	1019.12	1191.85	838.48	1060.94	1000.1	1002.17	771.968	1009.8	1084.41	1541.59	1180.03	1170.36	926.885	918.154	1028.19	1218.33	1228.1	963.301
AAK1	NA	3484.48	1656.11	1786.94	2269.87	2514.64	1480.05	3144.49	1387.29	3126.47	4977.22	1334.92	2092.62	1856.96	2614.3	2235.2	2085.78	2037.77	1767.9	2404.04	2151.43	1987.23	1716.76	1998.6	2454.55	2077.56	2167.38	1305.31	1413.88	1597.39	1609.05	2171.15	2363.59	2473.08	1690.2	1811.03	2156.78	2041.46	1687.47	1797.14	1782.53	2766.04	2720.71	3423.52	1253.24	2075.28	2253.67	3126.53	2733.97
AAMP	NA	2718.17	2442.93	3933.83	2699.36	3346.08	3390.26	3151.03	2776.12	3246.98	4089.3	2874.11	2412.45	2609.87	2713.48	3245.62	2556.62	2631.85	2968.3	3794.37	2701.91	2826.62	2742.26	2951.08	2493.23	2739.52	3485.64	2819.47	2605.45	3102.92	2136.57	2975.59	2447.47	2750.99	2602.34	4363.86	3612.72	2587.25	3097.11	4318.89	2884.71	2416.97	3239.29	2815.63	2893.41	2697.4	2880.69	3558.19	3857.33
AANAT	NA	0.136354	0	0	0.641	-0.116829	0.4751	0.3269	0.267374	0.318	0.151836	0	0.3052	0	0.7935	0	0	0.3109	0.2327	0	0	0	0.9107	0	0.3224	0.6741	0	1.2735	0.3452	0	0	0.705	0.7939	0	0	0	0	0.3094	0	0.3123	0	0.271	0.3571	0	0.3324	0	0	0.8464	0
AARS	NA	2888.69	3348.15	6287.54	3382.05	5177.81	4190.26	4079.11	3069.18	4067.31	3391.23	1831.9	2496.38	2062.11	4214.77	4037.53	3383	4046.94	3386.66	2091.63	2547.69	3141.59	3721.31	3023.06	4110.9	3967.71	4971.7	2471.81	2443.56	4093.53	3350.48	3792.72	3561.26	3022.17	4114.78	4184.62	5040.89	3710.71	4485.97	4238.62	3669.31	2535.94	4043.93	2770.29	3253.76	3262.8	6474.81	2498.1	3648.93
AARS2	NA	730.354	405.846	452.522	534.923	462.066	698.332	566.839	727.421	593.94	776.434	585.428	660.349	437.09	534.013	659.249	508.114	399.151	572.853	510.786	502.782	571.15	683.938	468.875	545.09	562.191	679.283	611.663	590.235	599.608	505.354	553.796	264.078	511.473	505.322	526.545	504.144	540.51	577.793	612.743	664.477	473.455	497.493	584.547	490.272	599.135	620.689	528.557	632.867
AARSD1	NA	428.119	475.412	593.472	431.09	582.878	597.862	467.8	453.486	600.621	316.695	644.14	473.03	504.78	489.585	605.088	415.497	568.897	512.361	624.82	469.396	530.399	468.124	422.082	785.3	639.041	630.422	534.859	536.072	616.494	479.263	620.781	506.748	541.172	573.388	556.763	505.122	514.542	667.616	681.502	442.527	446.914	631.429	530.482	528.553	524.788	697.341	862.04	726.013
AASDH	NA	460.826	374.986	410.089	484.615	257.577	269.596	449.493	274.435	337.67	271.213	517.886	449.836	409.442	360.775	401.585	656.678	381.13	361.119	277.778	427.265	353.599	399.514	488.47	420.374	415.242	329.872	398.598	338.971	423.064	433.012	339.825	448.796	329.375	449.467	238.849	330.397	457.302	351.236	415.71	368.312	436.344	431.071	389.279	400.57	309.975	368.789	184.511	318.349
AASDHPPT	NA	1297	768.859	767.896	973.718	1269.45	682.185	893.325	1030.04	510.938	1165.78	1014.86	829.453	1078.51	823.382	961.593	504.498	1126.29	704.066	530.303	993.641	784.446	852.432	744.235	1241.78	1133.49	822.236	1038.31	884.363	972.846	1047	891.161	1016.94	695.962	972.575	748.008	463.433	834.777	800.308	670.883	890.577	1064.3	1049.29	831.995	818.427	651.257	1090.97	529.386	731.888
AASS	NA	957.983	843.948	1437.09	811.859	1277.28	512.114	605.754	787.608	561.83	379.652	420.581	739.147	631.613	481.386	823.603	905.238	592.834	685.708	949.495	558.823	569.567	579.235	735.849	459.381	579.046	586.846	908.412	694.512	689.909	1083.2	574.249	817.941	652.811	832.402	395.322	961.799	772.587	446.753	417.584	480.152	635.002	710	577.441	708.727	708.603	758.222	724.926	655.859
AATF	NA	694.041	784.061	1003.26	750.321	777.674	892.162	662.962	664.98	954.825	1111.06	868.504	801.404	838.462	848.244	922.435	881.258	917.075	926.764	1183.98	1062	1018.37	1006.38	777.079	1071.57	750.603	975.361	980.151	1001.38	904.459	868.035	1057.9	810.532	992.874	930.422	1212.46	976.979	1004.64	986.343	864.84	716.258	1000.07	958.571	894.823	989.293	1037.18	946.816	1173.09	1113.63
AATK	NA	112.816	101.347	39.7626	139.744	6.7054	189.549	36.2864	56.9798	66.135	90.2826	106.15	111.391	30.6528	91.7807	15.8465	55.7992	17.7197	71.2	10.101	215.819	38.0799	71.3418	41.2299	600.667	18.8746	44.7974	25.894	65.9303	185.719	36.1961	30.6689	35.4591	88.6778	71.61	46.7764	74.2827	33.4158	31.1688	52.7899	61.4429	46.0736	47.5	41.7779	38.2287	270.918	40.9377	921.287	20.6338
ABAT	NA	4432.6	2240.24	8548.96	2196.47	4148.62	2194.54	3487.09	4835.15	1584.06	309.184	2295.1	1653.16	3124.44	3117.64	7707.67	1829.84	2948.94	2762.14	5045.45	3021.46	1540.6	1735.28	3457.02	2025.47	1617.49	3468.95	463.969	666.897	2833.72	1567.49	5418.17	3303.78	2172.6	2392.08	3155.96	4787.68	1614.48	1300.38	2774.42	1538.83	2254.9	5718.57	3854.57	2536.06	4399.16	2006.3	3414.73	6380.84
ABCA10	NA	3.25841	14.2808	10.089	6.7308	13.9135	6.6508	8.1726	23.5563	4.4514	2.42156	4.825	14.3435	6.8098	10.3154	8.7615	23.9798	4.0413	8.6092	7.9365	5.9618	7.616	5.4645	7.6869	6.7698	8.7632	2.0362	8.0653	24.5081	16.0912	17.0926	5.6403	9.7909	12.2724	6.6023	3.7256	4.1986	8.6634	2.346	4.3726	10.3555	8.9437	8.9286	4.534	13.9618	8.6793	8.7474	8.4638	2.6529
ABCA1	NA	1414.29	890.015	428.469	623.397	325.845	376.955	745.008	1104.72	1661.95	152.025	415.7	883.803	944.857	999.262	767.298	830.052	1105.44	796.894	496.356	1167.31	1000.35	1242.56	703.683	860.735	949.781	723.27	276.768	857.774	704.626	1200.13	1129.44	924.046	930.325	1183.31	326.603	1043.49	1320.85	731.254	481.587	515.361	1188.95	647.132	1169.46	1241.26	959.031	1185.09	778.625	616.059
ABCA11P	NA	202.577	118.309	56.3294	157.119	113.263	107.378	103.249	155.673	130.556	99.0883	302.891	119.411	124.292	110.46	117.506	85.4696	123.774	113.671	96.4358	120.242	138.589	146.26	146.464	124.213	84.1168	113.684	172.908	117.549	162.035	223.316	134.002	148.584	106.267	162.519	73.8611	100.795	105.254	164.937	83.9791	116.451	108.083	99.5357	118.17	115.87	93.1165	161.008	158.904	84.1474
ABCA12	NA	2.2872	11.5168	1.7804	5.1282	0.994566	6.6508	2.9421	7.11155	7.631	0.0766732	123.038	15.259	2.9793	2.116	0.834	0.4612	6.5283	4.8863	0	0.7949	1.632	1.8215	1.3976	0.6447	1.6852	2.0362	0	23.8177	6.3694	4.3569	0.3525	1.8523	0.7918	2.0315	0.414	0.9689	30.0124	0.6703	22.8	3.1067	5.4204	2.5	3.8863	1.9945	6.5095	4.8985	11.003	0.8843
ABCA13	NA	1.26271	5.0674	79.2285	5.7692	0.0211723	2.1378	0.6538	0.95031	2.2257	1.35057	1.6083	3.9673	2.5537	0.7935	1.6681	0.9223	1.2435	2.7922	12.2655	0.3975	2.176	1.8215	0	0.3224	0.6741	3.258	6.3674	6.9037	0.6705	1.6757	3.1726	0.2646	5.1465	0.5079	0.414	0.323	1.2376	0.3351	0.6247	0.3452	0	0	1.2954	0.3324	27.2778	0.6998	2.9623	1.7686
ABCA17P	NA	2.08598	2.3034	7.1217	2.5641	1.6487	3.3254	1.9614	-0.0352601	2.5437	9.44246	2.4125	3.9673	0.4256	4.232	1.6681	4.1504	0.3109	3.0248	0.7215	0.3975	2.72	2.1251	4.1929	4.5132	1.6852	3.6652	9.3388	7.2489	4.0228	1.3406	3.1726	2.117	1.1876	1.5236	2.4837	2.2608	2.4752	2.0109	3.748	1.0356	1.3551	2.1429	3.2386	3.9891	6.5095	2.0994	5.5015	2.6529
ABCA2	NA	3868.85	1426.24	3939.17	1648.4	1227.66	2686.22	1748.94	2249.93	3088.32	3219.53	1876.13	2692	2074.87	2409.57	1851.13	2314.97	1423.49	2244.9	980.519	2503.97	1886.59	2474.5	1433.26	3096.07	1467.5	1916.11	3834.86	1351.4	2058.33	1588.94	1099.85	1985.45	2530.48	1527.68	3261.1	4359.75	2751.24	2264.6	2718.2	2076.98	2097.7	1951.43	2375.83	1880.19	2857.97	1702.59	3836.65	2710.39
ABCA3	NA	1217.48	1187.15	2929.38	972.115	1600.64	1234.68	2036.61	1510.65	1399.01	2166.84	1446.7	1521.93	1309.19	1913.38	1630.11	1279.69	1702.96	1430.05	2602.45	1655.41	1059.17	1546.14	1076.17	3321.08	1196.85	1589.49	2225.61	667.932	1615.49	925.681	1301.49	1626.09	1472.29	919.756	1563.9	1469.18	2142.64	1313.78	1687.83	2115.98	1331.26	1416.79	2784.87	1112.29	2202.99	1386.98	2733.39	2272.66
ABCA4	NA	4.447	6.4494	1.4837	7.6923	-0.512074	4.9881	0.6538	4.85804	8.2669	2.87731	1.6083	3.6622	2.9793	3.174	2.0851	1.3835	7.4609	3.9556	2.1645	2.7822	2.176	8.5003	3.4941	0.6447	3.0334	12.6247	0.849	5.8681	7.7104	5.6975	2.1151	2.9108	3.5629	2.5394	1.2419	4.1986	2.4752	2.6812	6.2466	4.8326	4.8784	0.3571	4.2102	2.327	0.31	13.9958	2.5391	1.7686
ABCA5	NA	831.222	658.759	722.552	616.987	1339.98	480.285	684.211	958.64	613.657	691.97	372.331	758.373	778.45	683.727	846.535	979.022	662.781	590.774	503.608	596.582	977.021	519.429	650.594	713.733	714.202	415.394	497.504	862.271	802.883	1054.71	683.881	727.441	766.033	765.871	506.261	675.972	671.72	487.976	495.042	639.282	649.909	629.643	563.515	791.833	697.754	831.001	506.983	578.629
ABCA6	NA	73.7793	55.2804	15.4303	13.141	19.385	38.7173	42.8245	13.1698	14.3081	7.01202	10.4542	36.6217	96.6147	44.1711	19.1827	15.6791	68.0811	63.7543	7.215	43.3227	9.248	53.1269	97.1349	12.5725	5.7298	15.8827	16.1307	23.8177	15.0855	51.6129	30.6689	60.0688	69.2795	13.2047	27.3207	30.036	17.3267	82.4466	6.8712	60.4073	90.7921	12.1429	60.5617	131.972	18.9085	25.8922	13.1189	21.5181
ABCA7	NA	77.9384	192.1	193.768	273.718	106.574	465.796	164.76	274.516	151.03	606.734	113.388	326.238	242.175	290.154	117.181	69.1726	149.219	372.986	121.212	122.814	124.032	154.523	256.464	183.752	131.111	281.002	264.458	310.666	189.071	141.098	175.905	193.437	215.36	200.102	316.258	286.796	130.569	101.215	302.959	159.13	185.921	325.357	242.247	275.247	265.959	141.358	176.471	198.673
ABCA8	NA	280.384	523.782	183.086	218.59	118.934	744.418	546.257	190.198	143.716	23.178	144.751	362.86	1088.72	507.307	256.047	163.247	702.262	513.292	24.531	458.664	170.816	527.93	845.562	96.0671	202.228	368.968	67.9186	386.262	314.113	707.164	425.487	518.656	688.836	297.613	164.338	681.786	201.114	364.977	76.833	334.829	639.068	376.429	800.256	738.978	247.36	385.584	60.9395	229.035
ABCA9	NA	20.499	44.685	14.5401	13.141	34.8941	20.4276	25.4985	23.3858	27.6623	12.9687	3.2167	22.5834	61.7142	35.9717	23.3528	22.1352	23.6263	33.7386	8.658	58.0286	8.704	44.323	32.1454	17.4081	6.4039	13.032	29.2899	30.3763	14.0798	28.4876	47.2372	30.4313	92.2407	14.7283	12.0046	116.915	19.4926	17.7629	9.0575	25.8889	46.6156	13.9286	39.5108	73.1332	27.5878	27.6417	11.8493	18.2756
ABCB10	NA	682.85	487.85	380.415	484.295	518.852	439.905	491.337	493.351	468.986	625.679	453.552	495.613	567.771	465.781	595.913	568.137	590.658	458.845	427.85	562.003	582.078	440.498	396.226	750.161	701.731	440.236	481.373	528.823	580.624	596.23	637.349	708.918	435.867	580.498	533.996	258.052	805.384	727.943	708.675	671.384	603.835	526.071	463.767	489.992	314.005	700.49	420.652	292.41
ABCB11	NA	1.49644	0.4607	0	0.9615	2.91848	4.038	6.5381	0.00374307	0	10.4672	0	0.6104	0.4256	0.529	1.251	0.4612	0.3109	1.1634	2.1645	0.3975	0	0.6072	4.8917	0.3224	0.337	1.2217	3.3959	6.5585	0	1.0054	5.2877	0.5292	0	1.0157	19.0417	2.5837	2.4752	11.0599	1.2493	1.0356	1.6261	3.5714	0.6477	1.3297	7.7494	1.3996	0	3.5372
ABCB1	NA	205.656	298.975	174.777	91.6667	160.09	380.048	212.161	286.292	175.512	218.264	151.988	294.194	389.012	463.4	200.584	111.598	495.22	330.173	117.605	386.327	129.472	439.284	485.674	82.5274	197.846	335.981	64.5227	259.579	157.224	509.761	500.22	409.103	391.132	337.735	57.5391	424.703	162.129	238.961	100.882	188.471	671.048	162.5	439.477	499.633	288.277	223.583	102.835	261.754
ABCB4	NA	3.13138	14.2808	14.5401	10.2564	6.69813	15.9145	11.1147	6.19	9.8567	13.263	10.4542	16.7849	16.599	21.6888	5.4212	3.6892	27.6677	10.2379	12.987	10.3339	10.88	24.2866	12.5786	6.7698	8.7632	15.0682	3.8204	9.32	10.3922	17.0926	18.6834	17.9942	13.46	15.2362	4.1395	27.7753	36.8193	10.3896	10.6192	16.914	23.3078	5.7143	12.3067	21.94	18.2885	7.3478	3.3855	4.1268
ABCB5	NA	6.65039	44.685	1.1869	14.1026	-0.152135	2.6128	0.3269	1.88172	6.0412	0.53912	89.2629	7.0192	1.2768	5.0255	3.3361	37.3532	2.7979	5.3516	6.4935	1.9873	1.088	20.0364	6.9881	3.2237	15.5042	3.258	0.849	3.1067	2.6819	11.0599	2.1151	2.9108	83.9272	5.0787	2.8977	2.5837	2.4752	2.6812	1.5616	2.0711	2.4392	14.6429	1.2954	9.9727	0.9299	2.0994	1.6928	5.6006
ABCB6	NA	668.159	687.698	1073.14	641.612	706.914	1177.63	713.609	687.713	1446.94	743.281	861.363	909.6	854.904	810.813	1025.19	661.16	596.739	862.57	1907.22	865.378	956.132	769.687	638.931	1195.25	1152.49	1086.77	1417.34	573.169	953.433	728.225	655.539	801.979	984.117	743.992	1020.2	931.55	794.898	906.457	1288.07	1026.75	772.047	979.643	951.292	781.784	802.311	840.115	986.674	1188.33
ABCB7	NA	530.447	390.648	399.703	416.026	308.707	346.318	502.452	360.682	461.673	461.065	488.936	454.108	380.926	404.946	402.419	499.426	472.837	360.421	475.469	549.285	519.519	510.322	303.284	686.331	537.253	408.471	487.316	413.876	430.774	478.257	511.501	449.061	326.999	481.971	319.156	356.234	439.666	434.688	338.877	390.749	489.193	403.929	442.392	449.104	357.711	449.615	573.847	478.408
ABCB8	NA	377.462	596.107	855.193	561.859	1040.79	1038.24	646.616	441.906	659.443	1158.28	550.857	614.939	548.192	639.82	627.189	697.721	484.651	627.538	848.485	591.812	484.703	465.392	588.4	447.131	551.071	921.197	1319.74	438.73	502.849	396.816	618.313	482.667	456.849	428.136	844.044	903.665	841.894	618.349	887.327	720.055	437.157	723.571	780.177	548.167	739.91	499.65	446.889	959.764
ABCB9	NA	43.283	47.7162	114.614	70.1058	48.528	138.855	90.6669	73.2706	103.368	153.753	188.956	112.288	69.8349	64.7517	57.9024	74.3836	51.1697	110.76	52.0418	51.4149	86.7406	71.6788	68.7491	149.297	72.5089	124.606	102.315	120.549	90.1207	53.6975	82.732	60.7568	125.602	76.5008	39.8054	52.7762	58.2921	48.0838	110.133	100.549	71.0184	87.6179	97.0024	92.6764	104.976	78.5969	172.988	103.151
ABCC10	NA	454.764	388.806	625.519	459.936	280.398	589.549	416.803	652.255	293.474	637.387	303.172	518.196	438.809	506.513	461.218	332.489	308.075	547.961	418.47	364.865	337.279	437.159	366.178	386.525	458.721	478.925	342.565	607.525	507.878	358.609	391.293	384.493	538.797	417.979	356.411	393.698	420.792	357.604	468.806	528.823	323.328	349.286	548.294	449.769	506.499	360.742	383.834	417.096
ABCC11	NA	11.0858	575.838	11.5727	1675.64	12.3317	40.38	627.002	14.4002	307.146	1508.66	6.4334	16.7849	3.8305	39.4102	95.4962	22.1352	21.7611	62.3582	49.7835	11.1288	3.808	119.611	1197.07	2.579	3.3705	24.0277	51.788	6.2133	16.4264	23.7956	26.4387	17.2003	53.0483	14.7283	11.1767	7.7512	4.0223	13.7411	49.0357	54.5392	51.765	13.5714	176.179	3.9891	10.8491	32.8901	4.2319	4.7163
ABCC12	NA	-0.0334495	5.528	0	17.9487	-0.0334495	0	0.9807	-0.0334495	0	18.4825	0	0	0	0	0.417	0	0	0.698	0	0	0	1.2143	15.3739	0	0	0	0.4245	0	0.3352	0.3351	0	0	0.3959	0	0	0	0	0.6703	0	0	0.8131	0	0	0	0	0	0	0
ABCC13	NA	-0.040467	0.4607	0.5935	0	-0.040467	0	0	-0.040467	0	-0.040467	0	0.3052	3.4049	0.2645	0	0	0	0	0	0	0	0	0	1.9342	0	1.2217	1.2735	0	1.3409	0	0	0	0	0	0	0	0.6188	0	0	0	0	0.3571	0	0	4.6496	0	0	0
ABCC1	NA	3954.04	2435.1	2459.94	2279.81	3155.87	2449.17	2033.67	3177.68	3169.71	1903.21	3544.78	2615.4	2285.55	2508.5	2619.27	2917.24	2491.65	2438.49	3230.88	5627.98	2510.01	2957.19	1737.95	3619.28	2734.12	3466.5	2363.14	1634.45	4812.94	2981.48	1900.41	2355.91	2613.62	2143.73	1930.25	2964.2	2170.48	2596.4	2109.47	1433.21	2227.25	3890.36	3609.09	2296.38	3179.72	2503.85	4724.5	6599.85
ABCC2	NA	5.35983	2.764	17.2107	5.7692	25.6943	4.9881	4.9036	4.81424	1.2718	4.26995	13.6709	9.1554	5.1074	7.9349	9.5913	30.8971	1.5544	11.634	12.2655	7.9491	2.72	3.0358	6.9881	5.8027	12.8078	2.0362	31.8369	15.8785	11.0627	5.6975	4.5827	6.0863	3.5629	7.1102	1.2419	3.8756	16.0891	7.7084	7.1836	6.9037	4.8784	2.8571	6.1533	5.3188	8.0593	6.648	5.0783	5.3058
ABCC3	NA	165.068	311.874	115.727	233.654	2.85253	357.245	90.5525	292.477	68.9967	110.859	160.834	232.548	314.104	199.696	107.59	124.049	270.459	397.883	55.5556	262.321	248.063	160.291	109.713	52.2244	213.351	303.401	27.1675	536.072	331.21	389.778	103.992	239.746	171.813	278.314	24.4231	241.903	102.104	93.8416	168.97	256.472	274.002	115.357	303.456	466.39	265.029	113.716	76.1744	52.4687
ABCC4	NA	29665.6	9493.95	7654.01	5311.86	13646.4	5133.49	29406.7	26081.8	15363	9726.44	39751.8	5757.53	20689.6	17797	33922	39624.8	25165.5	10905	2764.07	25531.8	40753.7	16981.5	17129.3	12295.6	35844.6	19938.1	50425.3	2794.96	18680.2	26376.9	14737.6	9525.01	16614.4	19022.9	26291.2	27210.7	31057.2	29355.7	11123.9	6273.73	11328.7	31355	15466.6	16142.2	24892.5	29105	32602.2	38289.8
ABCC5	NA	376.352	570.31	1018.99	790.064	256.024	682.423	756.456	847.277	460.402	552.549	1162.03	1343.71	620.547	689.017	619.683	2195.08	533.147	530.976	802.309	546.502	707.198	730.419	2006.99	683.43	462.428	465.893	1265.41	1259.58	772.042	859.657	448.753	710.505	692.795	627.222	327.849	465.397	880.569	636.783	1644.1	768.726	993.292	867.857	689.173	582.074	1165.51	785.514	1030.47	698.305
ABCC6	NA	14.8978	42.8423	15.4303	26.6026	103.612	159.382	36.2864	46.2414	3.8155	3.02586	10.4542	69.5811	213.233	20.6308	12.5104	23.0575	23.3155	24.6641	13.7085	14.7059	4.352	89.2532	16.0727	3.8685	22.5821	41.9467	8.9143	195.029	306.068	38.207	22.9135	17.4649	24.9406	33.0117	16.558	10.9809	13.3045	12.7357	24.3617	36.2444	36.0458	51.4286	37.8915	29.9181	80.5935	22.7432	6.7711	20.0442
ABCC6P1	NA	-0.295644	3.6854	0.5935	5.1282	0.616918	16.3895	8.8264	4.36336	0	-0.295644	1.6083	7.3243	6.3842	2.645	0.834	8.3007	1.2435	3.4902	0	0.3975	0.544	2.7322	2.0964	0	2.3593	4.0725	4.6694	12.7718	10.3922	3.3515	0.705	2.3816	3.1671	3.5551	0	0.323	0.6188	0.6703	6.2466	2.0711	1.6261	7.5	4.2102	3.9891	6.8194	2.7992	0.8464	1.4738
ABCC6P2	NA	4.60451	9.2134	2.0772	5.4487	18.645	23.9905	12.0955	8.38673	0.6359	1.24285	0.8042	13.1228	21.7064	4.761	3.3361	8.7619	5.5957	4.6536	4.329	4.372	1.088	4.5537	3.4941	1.2895	1.3482	4.887	2.1225	17.6044	22.1254	5.0272	2.4676	2.9108	5.5424	6.0945	2.0698	4.5216	1.547	3.6866	4.9973	7.5941	5.4204	19.6429	7.4488	10.6376	19.8384	3.1491	1.6928	5.3058
ABCC8	NA	247.23	10.1347	68.546	22.4359	59.2324	57.7197	14.7107	211.1	221.934	2.57315	116.605	351.263	114.49	195.993	24.6038	19.8295	47.2527	36.5307	28.1385	151.033	241.535	177.899	14.6751	89.6196	59.9943	22.3987	99.331	28.6503	299.698	65.6891	14.1006	146.864	14.2518	41.6455	13.6604	205.731	61.8812	17.4277	99.9453	54.194	210.583	51.7857	50.1982	10.6376	91.7526	144.507	74.9048	76.0501
ABCC9	NA	815.699	619.601	328.487	299.038	235.047	371.496	453.416	692.624	203.492	144.674	158.422	502.022	420.933	492.23	189.742	95.9193	567.032	314.583	107.504	405.405	132.192	508.5	308.176	228.562	186.724	439.422	245.356	396.272	227.958	776.204	642.989	420.217	368.171	445.912	240.505	592.324	168.007	389.778	87.1398	157.749	631.208	230.357	521.414	468.052	675.745	235.13	84.6382	193.368
ABCD1	NA	281.924	280.087	259.347	238.141	169.107	507.363	377.901	332.259	278.212	663.262	292.718	301.518	255.369	348.608	217.681	183.077	175.332	395.556	254.69	283.386	238.815	321.797	381.551	259.188	204.587	419.466	528.492	319.296	257.124	199.413	308.804	205.875	418.844	195.023	442.927	385.301	303.527	254.378	337.003	235.071	200.014	285.357	370.819	298.516	398.318	185.794	201.439	326.013
ABCD2	NA	19.87	11.9774	9.7923	12.1795	4.87894	9.2637	26.4792	17.3017	3.4975	4.67667	5.6292	20.7523	13.6197	23.0113	11.2594	9.223	14.611	15.3569	3.6075	13.5135	4.896	13.6612	21.6632	3.8685	11.4596	18.7335	3.8204	22.437	8.3808	20.7792	30.3164	33.0775	10.6888	21.3306	6.6232	12.5958	9.5916	12.7357	6.5589	11.7363	26.018	10	14.2498	12.2997	10.5391	6.2981	1.6928	4.1268
ABCD3	NA	1438.48	1494.88	1169.73	1782.37	1550.61	1146.79	1281.79	1227.77	1391.38	2769.54	1213.49	1197.53	1368.35	1334.66	1290.24	838.371	1546.28	1177.36	739.538	1129.57	1186.46	1243.17	1361.29	1171.18	1218.42	1102.02	1560.01	1168.8	1217.23	1675.41	1216.53	1509.39	1047.11	1421.03	1670.29	1305.76	967.822	1267.87	1135	1660.34	1481.4	1517.14	1037.97	1252.24	1193.4	1398.18	937.791	1071.78
ABCD4	NA	380.392	456.985	487.537	428.205	359.863	585.511	515.201	466.572	514.136	536.352	381.981	456.55	545.639	500.165	470.809	378.143	455.74	618.928	556.999	526.232	708.83	569.824	424.878	520.632	472.202	599.878	382.891	628.236	626.886	500.712	433.595	506.748	748.218	494.667	364.69	361.401	543.007	464.851	588.74	607.18	430.11	481.429	483.522	562.793	386.849	621.064	590.774	545.321
ABCE1	NA	2057.47	1255.33	1159.05	1320.83	2692.24	975.297	1705.46	1626.09	1952.26	1445.81	2446.29	1363.24	1847.17	1428.29	1715.6	2017.07	2516.52	1141.53	2295.82	1691.57	1497.63	1296.6	1085.95	2668.92	2248.44	1103.64	2133.49	1319.99	1662.09	1585.59	1931.44	1826.89	1112.83	1761.3	1238.54	1124.25	1702.04	1665.35	1336.14	1774.94	1753.51	1369.64	1131.24	1605.94	1455.33	1744.93	1453.66	1368.61
ABCF1	NA	1091.86	1615.11	1632.05	1816.67	1054.66	2146.32	2108.21	1179.3	1881.35	2183.12	1586.63	1609.83	1501.57	1580.64	1775.65	1756.98	1624.93	1935.9	2090.19	1462.24	1710.88	1852.46	1334.03	1547.71	1848.7	1814.7	1971.76	2021.06	1679.85	1593.3	1922.62	1573.43	1665.87	1624.68	1834.21	1859.65	1614.48	1664.35	1724.06	1745.25	1460.26	1602.14	1653.95	1589.65	1852.1	1608.12	1943.72	1897.13
ABCF2	NA	1026.8	993.666	934.718	983.654	1612.66	1134.2	963.387	909.833	1393.61	1474.42	1142.73	886.854	900.602	966.739	1084.65	1014.99	1218.31	1082.89	2088.74	965.819	895.422	996.357	915.444	1468.73	1509.63	1163.92	1763.34	941.319	1054.64	816.422	1176.7	974.067	811.56	933.469	1267.52	1150.41	1598.7	1105.99	802.998	1150.5	981.096	1047.5	936.601	976.328	1494.39	1047.24	1201.44	1324.1
ABCF3	NA	814.482	1013.47	1856.38	1409.62	978.706	1643.71	1330.17	1125.1	1309.98	1805.19	1129.86	1128.25	1435.17	1265.62	1364.05	1112.29	967.125	1414	1706.35	1066.77	1232.7	1278.38	1649.2	859.768	732.74	1615.96	1259.04	1009.67	1250.08	1040.3	1236.63	1106.38	1156.77	1104.11	1419.02	1538.94	1047.03	1125.09	1857.42	1567.83	1014.7	1177.14	1207.02	1161.49	1340.02	1175.65	1243.76	1395.43
ABCG1	NA	541.046	658.298	1178.63	569.872	1606.44	482.423	953.253	663.085	1718.56	652.686	1379.15	903.334	1006.58	702.506	817.765	485.591	863.915	1077.54	828.283	2118.84	1001.5	1146.93	727.463	631.528	831.494	795.765	1014.53	659.303	632.585	605.949	1138.27	684.043	1090.26	667.344	995.55	1050.29	826.114	513.783	1265.87	967.553	1142.62	778.214	771.757	993.947	995.639	1958.36	1629.28	1488.87
ABCG2	NA	510.642	222.043	102.077	111.218	422.991	328.741	182.086	204.625	170.107	455.688	45.0335	345.159	390.715	197.315	150.542	59.0272	257.092	195.451	69.2641	248.808	100.096	136.916	491.964	120.245	99.4288	198.33	218.189	93.1999	76.0979	215.501	255.222	168.828	136.58	282.885	427.197	461.522	97.4629	254.713	142.11	170.176	330.104	175.714	248.4	232.696	387.469	248.775	152.772	308.622
ABCG4	NA	6.6828	6.9101	2.3739	2.5641	0.725669	4.5131	1.9614	2.05385	0.9539	3.2074	0	2.1363	1.7025	1.587	0	0.9223	1.5544	2.3268	0	0.3975	2.176	1.5179	4.8917	2.9014	1.0111	0	5.5184	4.4874	0.3352	2.0109	0.3525	1.5877	0.7918	1.5236	3.7256	2.2608	0.9282	3.0163	0.6247	1.7259	3.5233	1.0714	1.9432	1.3297	5.8895	1.3996	2.5391	1.4738
ABCG5	NA	0.0736965	0	0.2967	1.6026	0.871993	0.4751	0	0.604983	0.318	0.0901227	0.8042	0.9155	0.4256	0.2645	1.251	2.3058	0.9326	0.4654	1.443	1.1924	0	0.9107	4.8917	0.3224	1.0111	0.4072	4.6694	1.3807	1.0057	1.3406	0.705	0.2646	0.7918	0.5079	0.414	1.2919	0	0.6703	1.2493	2.4163	0.8131	1.7857	0.6477	0.9973	0.9299	0.3499	0.4232	2.3581
ABCG8	NA	0.341256	0	0	0	-0.0870279	0	0	0.584282	0.318	-0.0870279	0	0	0	0.2645	0	0	0.6217	0.2327	1.443	0	0	0	0	0.3224	0.337	0	0	0	0.3352	0	0	0	0.3959	0	0	0	0	0.3351	0	0.3452	0	0.3571	0.3239	0.3324	0	0.3499	0.4232	0
ABHD10	NA	775.404	1056.78	1817.8	1515.71	640.024	702.613	959.464	868.925	1044.17	1420.15	1627.64	879.225	1197.26	993.983	1284.4	1092.93	1214.89	968.414	965.368	1134.74	1158.72	950.212	916.143	1330.75	1518.4	1608.23	1529.87	722.126	1333.22	959.196	1408.3	1357.5	1289.39	1422.04	1398.32	1358.73	1037.13	1326.52	970.095	1264.76	1257.27	1362.14	985.504	1101.32	1097	1417.42	1203.55	1475.61
ABHD11	NA	253.867	1368.65	1010.39	1432.69	3006.14	1566.03	933.638	740.248	874.699	1620.38	908.713	834.058	729.505	983.667	1090.08	1139.96	645.061	864.639	1320.35	766.296	768.67	686.703	1610.06	702.772	851.043	1371.61	2768.11	867.794	788.803	619.355	1535.21	736.174	819.873	799.391	1623.51	1783.75	1505.88	1093.26	1396.11	1231.62	910.089	907.5	1225.16	763.577	1605.98	663.051	836.648	2153.57
ABHD12	NA	733.87	1207.88	1594.66	1579.17	1992.3	1318.76	1176.53	1197.1	2222.2	2514.43	2949.7	1511.25	1207.47	1454.74	1128.44	1500.12	1600.06	1396.54	1052.67	3683.62	1960.57	1782.94	1294.9	827.531	1088.66	1915.7	1512.04	1513.29	1438.15	1372.77	1375.52	1749.14	2119.56	1367.7	2209.67	3298.8	1049.81	1482.7	6667.6	2357.96	2891.79	1292.14	1445.06	1237.61	1318.94	1226.73	747.778	2481.06
ABHD12B	NA	-0.0471915	0.4607	0.8902	0.9615	-0.0471915	0.7126	0.3269	-0.0471915	0	-0.0471915	0	1.2207	0.4256	1.058	0.417	0.9223	0.3109	0	0	0.3975	0	0.9107	2.7952	0.6447	0.337	0.8145	0	1.7259	0	1.0054	0.705	0.5292	0.7918	3.0472	0.414	0.6459	0	0.6703	0.3123	1.0356	1.8971	1.4286	1.6193	0.3324	0.31	1.0497	0	0
ABHD13	NA	550.536	769.78	248.071	575.962	577.012	478.622	461.589	589.736	447.683	532.612	646.553	428.779	698.86	545.659	502.502	956.426	600.295	483.276	272.006	515.103	545.087	442.623	574.423	542.876	581.069	456.119	425.34	715.223	543.077	676.33	483.3	635.883	515.043	619.096	489.703	504.476	580.755	434.353	367.924	734.208	725.794	567.143	383.773	639.583	557.335	555.633	260.686	405.011
ABHD14A	NA	139.968	351.551	420.914	322.381	545.062	469.204	393.459	386.945	271.217	555.325	214.963	249.702	368.97	228.835	378.595	113.904	222.896	340.401	404.762	365.66	261.663	256.773	331.412	378.81	358.281	456.632	443.988	312.392	380.489	178.41	311.716	259.616	491.073	308.807	328.262	345.947	292.15	371.01	197.392	356.389	262.329	502.507	568.477	358.685	362.689	291.151	440.995	471.711
ABHD14B	NA	1007.36	1951.4	1274.48	1949.68	2863.1	2772.21	2535.8	1668.45	1595.83	1335.39	1191.78	1888.76	1976.56	1545.46	2323.6	1000.7	1576.44	1809.55	1159.45	1980.13	1514.49	1638.43	2018.87	2014.51	2001.05	2475.26	2023.13	2173.97	2300.03	1350.98	2013.92	1651.23	2103.72	1642.97	2801.2	1028.01	2206.99	2353.08	2239.71	1874.7	1621.25	2990.36	2523.19	1863.57	1991.9	1961.51	1727.89	2493.44
ABHD15	NA	228.643	236.324	133.531	318.91	201.676	354.157	238.967	291.756	256.591	475.142	220.343	216.373	291.972	357.601	119.266	326.956	155.436	268.513	121.212	201.113	192.576	208.257	323.55	113.475	179.646	287.518	313.699	345.53	199.464	196.062	194.236	268.06	285.432	141.188	302.598	329.105	205.136	175.618	221.129	403.521	337.15	237.857	213.423	237.683	297.266	176.347	102.835	254.09
ABHD1	NA	3.312	39.157	22.5519	31.4103	57.3054	40.8551	87.2834	33.7186	13.0362	1.62107	14.4751	21.0575	23.4088	27.2433	70.0584	33.664	18.9632	33.7386	14.43	15.8983	21.7599	23.3758	104.822	49.9678	23.5933	47.6481	122.678	24.8533	39.5575	14.0762	38.4243	25.6682	28.8994	26.4093	18.2138	7.7512	36.2005	13.7411	6.2466	73.1792	17.6164	72.5	93.2715	22.6048	58.5853	9.4472	33.4321	74.5763
ABHD2	NA	36915	10650.2	24100.9	8081.73	24414.9	11506.4	68837.2	14774.7	12641.3	58598	12986.5	9860.38	12508.4	22217.3	29128.9	15862.7	12752.6	15320.8	107113	16089.8	13675.6	9459.62	47406	17260.2	22707.5	28445.5	14725.2	7319.3	18644.7	14528	26362.6	20571.6	9164.29	14595.7	27021	21067.5	22198.3	10202.9	14168.8	10692.1	12790.8	54840	56839.9	11031.8	54021.2	11349.2	17731.3	45093.3
ABHD3	NA	473.122	387.884	635.608	307.051	1185.66	315.439	398.169	555.023	368.194	578.469	343.381	226.749	578.837	364.213	595.079	673.28	403.202	396.021	641.414	498.41	442.271	246.509	466.806	363.959	377.155	342.904	302.238	311.357	368.421	575.115	561.206	394.813	324.624	388.014	739.729	485.421	353.96	403.184	609.354	322.402	441.493	641.429	235.446	373.644	394.288	326.102	176.471	484.009
ABHD4	NA	1045.8	1003.34	490.505	797.436	558.057	903.325	730.304	935.924	642.591	1311.4	834.729	743.114	527.337	498.843	826.522	1316.58	858.32	926.531	466.811	650.239	804.03	846.387	853.948	417.795	613.425	1216.05	1424.59	730.411	555.481	827.817	677.888	625.827	840.855	791.265	485.149	1711.73	811.262	681.022	1472.63	1179.84	903.042	652.857	1161.68	611.659	836.932	568.23	485.4	948.268
ABHD5	NA	645.158	627.894	673.591	461.218	757.045	363.658	363.517	424.26	761.825	706.816	716.516	500.801	520.102	475.038	511.676	289.141	562.68	471.875	602.453	498.013	450.431	507.893	437.456	629.271	488.381	458.155	524.671	577.839	454.241	482.279	493.522	619.476	378.068	497.715	461.14	615.9	407.797	490.323	548.45	683.12	623.89	563.571	479.96	658.864	421.566	615.115	446.466	479.882
ABHD6	NA	164.552	153.864	138.576	151.603	146.225	185.511	159.856	172.714	139.265	330.441	92.4796	168.46	113.639	183.561	159.716	51.1877	134.608	167.064	53.3911	88.6328	112.608	123.254	204.053	184.72	94.3731	162.492	129.894	197.1	146.497	111.269	180.488	149.246	180.127	112.748	285.212	219.618	123.144	151.822	130.241	209.872	165.323	168.214	157.072	177.514	168.936	171.099	70.6729	227.561
ABHD8	NA	128.364	152.942	261.721	264.744	96.0084	380.523	211.507	213.94	216.529	466.36	135.101	258.793	191.101	242.544	128.857	64.5611	136.473	294.107	140.693	244.833	180.607	294.475	217.331	259.832	167.512	297.699	225.405	285.468	234.998	137.411	237.596	197.407	320.665	166.074	104.729	343.961	182.549	232.593	148.981	245.772	176.977	188.929	228.645	276.576	285.487	261.372	314.008	223.729
ABI1	NA	1849.56	1264.39	1052.23	1460.47	1343.71	992.242	1280.81	1554.99	1293.13	1169.63	1478.87	1343.61	1470.68	1399.38	1490.98	1789.68	1698.77	1270.16	777.778	1304.26	1343.68	1351.8	1538.59	1053.11	1426.49	1167.18	1059.03	1637.41	1446.99	1742.11	1209.75	1607.98	1293.18	1556.77	1209.83	1430.1	1352.37	1268.2	1591.79	1471.99	1536.58	1518.47	1371.78	1427.77	1240.45	1177.23	674.85	1259.49
ABI2	NA	2609.35	1932.51	2660.24	1542.95	890.715	1629.69	2133.38	1888.82	1726.51	1438.45	975.459	2343.79	1764.18	1853.34	1809.01	1742.69	1827	1588.27	772.727	1713.83	1670.62	2008.8	1628.23	1935.2	1702.42	1543.07	1368.14	1678.63	1806.91	1857.06	1385.74	2380.52	1286.22	2171.15	1228.6	1986.25	1700.8	1358.36	1466.39	1610.63	2732.98	1625.71	1706.09	1646.49	1574.05	1692.09	2336.01	1414
ABI3	NA	54.5844	85.6847	116.617	62.5	67.3521	181.71	90.8794	78.9674	92.2075	111.995	49.0544	124.514	74.057	116.115	72.1435	54.4157	57.8223	209.645	35.3535	90.2226	64.7358	83.4851	110.412	92.8433	76.8467	229.281	61.5513	206.766	73.416	97.8634	168.855	80.4446	137.371	159.472	108.041	213.805	48.5767	78.7599	84.9535	89.0576	109.222	68.9286	167.759	177.514	121.2	54.9335	84.215	95.7996
ABI3BP	NA	92.5015	352.873	267.952	124.359	165.772	360.808	399.15	284.266	105.562	179.047	85.2421	227.97	269.84	290.683	79.6497	122.666	333.877	244.081	129.87	261.526	138.176	219.794	604.472	144.745	121	160.049	134.564	249.569	87.4958	272.476	217.502	366.499	247.031	253.936	266.998	267.418	129.022	653.54	61.8412	197.791	498.95	100.357	234.15	149.923	289.207	75.9272	330.935	96.6839
ABL1	NA	5921.96	2889.78	4457.57	2525.32	3507.2	3334.2	2886.24	4147.56	3149.36	4125.36	2993.12	4194.4	2768.63	3442.97	2793.58	6118.54	2579.31	3391.31	2920.63	2669.32	2893.53	3875.53	2360.59	2836.88	2809.28	3014.86	3462.15	2379.36	2950.72	2624.21	2622.72	2809.74	3131.04	2518.54	3284.28	3729.31	3226.49	3324.34	3439.99	2701.07	2405.58	2838.93	3102.25	2890.42	3270.55	3187.54	2506.98	3365.66
ABL2	NA	756.523	997.812	814.54	657.692	792.352	581.235	901.602	759.899	946.558	654.717	790.5	1003.13	793.772	937.909	761.051	1045.89	847.439	744.11	936.508	817.568	804.574	861.263	627.533	1019.02	903.285	636.938	911.808	615.809	729.802	931.713	749.097	860.016	673.793	909.599	631.274	855.22	1057.86	851.278	628.406	912.323	849.38	661.071	795.399	809.452	848.091	701.539	682.184	672.071
ABLIM1	NA	1972.77	2450.31	422.255	2567.95	261.635	1997.86	1889.83	1297.69	549.112	335.223	1420.16	1676.36	2335.35	1665.54	2052.54	1371.46	2400.56	2506.43	8510.82	1719	1652.67	2900.43	1732.36	1023.86	2769.51	1256.77	668.999	2494.99	1978.21	1207.88	3279.81	1534.53	885.194	1490.1	414.778	555.182	1664.91	2084.29	586.242	1947.88	1676.54	1252.5	1421.74	2701.27	3293.79	431.071	315.277	1971.41
ABLIM2	NA	52.4256	35.0109	78.635	16.9872	34.1866	27.0784	18.9604	108.128	59.7759	85.3127	50.6627	32.6543	39.1566	67.4469	21.6847	20.7518	70.879	164.505	22.3665	63.593	42.9759	67.0917	51.0133	62.8627	51.2311	48.8699	46.2696	26.5792	29.8357	40.8881	44.0645	26.462	31.2747	31.4881	21.9394	51.6749	73.6386	71.7218	28.7343	20.0207	38.214	22.1429	37.2438	44.8772	31.9274	54.2337	65.1714	45.689
ABLIM3	NA	233.783	443.625	1399.7	231.41	112.478	300.95	189.931	324.603	374.553	258.864	283.872	345.159	461.367	433.247	447.456	480.058	193.985	571.462	579.365	182.432	569.567	196.418	398.323	258.221	320.194	686.622	555.659	319.986	198.793	143.779	373.315	220.693	512.272	343.829	93.5527	651.75	344.369	106.242	346.998	210.218	271.021	726.071	296.331	195.133	759.749	109.517	170.969	694.178
ABO	NA	45.663	44.2243	23.4421	74.0385	3.3199	146.556	31.3828	399.899	12.0824	4.60304	9.65	65.0034	58.7349	25.1273	7.0892	2.7669	20.2067	104.706	1.443	3.9746	12.512	13.9648	62.8931	0.6447	8.0891	41.5394	4.6694	41.4222	38.5518	8.3787	3.1726	8.4678	55.0277	75.1651	9.1069	15.1795	10.2104	5.0272	83.0796	56.2651	4.6074	14.2857	42.4256	46.8717	396.458	13.296	2.9623	26.8239
ABP1	NA	2.08282	41.4603	28.1899	174.359	2.28333	874.347	72.8996	769.829	52.7809	4.56032	5.6292	154.421	65.5447	1066.46	59.216	8.3007	655.942	47.0013	2.886	84.6582	141.984	161.506	9.7834	2.2566	70.7798	885.359	9.7633	996.203	1235.67	336.154	10.5755	1482.14	177.356	1029.96	9.9348	21.6389	313.428	13.7411	118.06	3040.04	411.139	211.429	337.462	17.286	388.399	93.422	5.0783	96.3891
ABR	NA	1467.8	2061.04	2695.55	2047.76	1485.91	2645.61	1864.66	2550.76	1532.87	2660.93	1362.26	2459.45	2065.94	2278.38	1664.72	1970.03	1656.33	2561.34	1571.43	1935.61	1028.16	1960.23	1612.16	1660.22	1844.99	1970.27	2023.98	3351.05	2078.11	1403.27	1964.57	1553.06	2358.27	1773.49	2184.41	1831.55	1950.19	1707.25	1629.42	1914.05	2371.71	1899.29	2434.45	1940.69	2757.85	1734.78	1367.75	2211.35
ABRA	NA	0.47519	27.1795	0.2967	3.5256	1.84817	0.2375	0	8.57168	1.2718	2.85208	0.8042	1.8311	0	6.0834	0.417	9.223	1.5544	97.4929	0	4.372	0	0.6072	0	17.7305	1.0111	0.4072	3.3959	1.3807	0.3352	1.0054	3.8777	1.8523	4.7506	1.5236	4.9674	13.5647	0.3094	21.4495	1.2493	3.797	1.0841	0.3571	2.9147	26.2615	1.8598	4.8985	5.5015	0
ABT1	NA	444.186	432.109	485.163	492.308	382.795	542.043	458.32	547.588	584.723	541.323	684.349	545.663	492.011	416.849	401.585	643.766	415.948	504.915	603.175	560.016	439.551	516.09	387.142	348.807	593.539	533.089	437.226	562.651	502.849	540.93	438.178	344.536	530.087	536.313	295.146	390.469	646.04	493.004	434.138	472.903	432.821	441.071	444.011	490.657	494.72	503.499	545.493	465.733
ABTB1	NA	313.157	391.57	584.273	333.013	190.847	544.656	314.482	461.211	496.967	203.513	326.493	638.438	384.33	383.257	361.968	335.717	301.547	427.433	336.219	476.153	591.87	478.446	580.713	478.723	194.139	562.411	395.626	626.855	364.733	393.13	355.689	298.492	573.634	394.617	259.547	592.97	475.248	413.909	237.995	331.377	466.156	342.143	358.512	520.243	424.356	580.826	469.742	199.558
ABTB2	NA	399.69	125.763	183.976	394.231	406.672	264.846	349.788	282.552	146.26	349.667	102.934	286.564	118.321	157.641	143.453	204.29	355.949	218.254	247.475	275.835	251.871	287.189	290.706	139.587	201.891	148.239	36.9308	90.7836	143.815	204.441	185.071	214.078	381.235	130.015	182.552	146.305	256.498	410.557	719.606	133.587	349.617	116.429	170.35	169.204	212.023	327.152	112.146	208.696
ACAA1	NA	1252.57	2214.44	849.258	2904.49	1937.63	3071.73	2400.13	1916.64	1408.23	3409.99	1351.01	1576.87	1950.59	1782.98	2593.83	747.064	2328.13	2204.87	3253.25	1658.59	1920.86	1741.35	2118.1	1429.4	1890.16	2453.68	1970.49	1544.36	2299.36	1872.48	2719.66	1813.44	2576.8	1573.9	2904.69	2458.76	1348.08	1790.36	3549.62	1649.29	1348.6	3107.86	2824.7	2192	2096.67	1337.3	1443.93	3075.02
ACAA2	NA	326.257	398.019	201.187	432.051	484.136	519.952	546.257	345.514	424.155	1245.79	368.31	343.938	354.538	385.638	386.989	252.249	532.214	403.7	196.97	178.06	293.759	343.048	513.627	819.471	160.434	432.498	264.458	434.587	357.694	263.762	340.178	668.166	301.267	449.975	574.149	549.369	208.849	318.391	179.902	531.239	296.226	426.786	693.059	383.284	512.079	234.78	357.173	289.167
ACACA	NA	12674.6	3981.57	11406.5	4419.23	17480.6	4790.26	6705.46	7551.06	17296.2	16104.8	11223	10543.7	6172.7	10472	7866.56	6555.25	7955.23	5838.4	8903.32	9527.82	11523.5	6792.05	5003.49	21105.4	6043.25	8312.77	38441.9	2890.58	7370.1	10508.3	5264.48	8614.98	3190.42	7177.25	10339.2	8722.4	10869.4	9359.03	6382.76	7434.93	7007.52	13126.1	7368.77	4276.3	8389.16	12621.8	18148.1	13752.7
ACACB	NA	291.539	702.522	372.7	519.551	162.422	818.29	593.985	487.955	192.364	148.699	176.917	845.045	438.384	477.683	271.059	175.698	341.96	636.612	113.997	412.56	157.216	558.591	454.927	136.364	195.15	423.132	252.148	920.607	509.554	510.767	386.358	409.897	999.208	508.888	182.552	412.107	265.78	311.353	233.622	345.875	481.333	384.643	706.013	494.979	586.783	394.332	220.906	203.685
ACAD10	NA	447.847	477.715	536.795	497.756	1183.76	637.53	834.26	539.816	488.7	526.619	691.587	592.66	507.333	392.779	758.966	506.804	440.196	605.433	702.742	573.132	505.919	573.77	650.594	842.037	388.615	632.051	750.076	575.078	686.222	575.45	756.5	493.781	531.275	504.825	972.369	498.34	797.649	537.914	807.996	514.67	423.877	578.929	761.069	593.709	548.966	482.855	440.965	773.766
ACAD11	NA	302.268	343.199	1024.3	417.885	658.172	338.242	220.006	691.273	183.715	1061.99	421.385	409.247	321.497	270.317	476.155	719.358	234.398	364.609	579.293	280.207	436.831	292.957	830.189	318.182	313.389	219.915	626.549	97.6044	587.271	420.179	289.416	390.579	330.958	344.815	377.038	400.803	327.97	277.838	427.354	502.548	342.5	285.357	400.468	377.597	451.634	357.593	214.981	307.148
ACAD8	NA	843.109	1276.06	908.605	1189.1	1682.8	1999.52	4563.26	3138.48	628.283	1762.14	1293.11	992.752	2304.28	1340.21	4881.15	789.951	1175.41	3578.62	12023.8	3326.71	1234.33	919.854	4457.02	814.313	1325.6	2246.79	801.864	754.574	1454.58	1380.81	3215.65	1211.96	3332.15	1707.47	2550.35	997.003	1536.82	1057.39	1168.74	1127.37	1236.4	3419.29	4846.88	1486.93	3409.1	1101.47	846.805	3124.83
ACAD9	NA	762.027	807.555	1384.87	936.365	689.21	923.04	885.322	731.117	813.334	938.859	1433.82	821.848	824.102	763.87	911.026	859.584	824.742	875.889	1316.72	755.163	826.323	902.854	1140.46	776.86	924.27	1156.58	1071.84	803.241	892.424	719.893	893.625	780.093	857.482	786.694	790.632	1140.73	878.404	1002.09	1105.72	857.912	960.759	850	902.92	802.467	1092.1	909.724	1090.13	1093
ACADL	NA	422.933	374.525	716.914	253.205	2610.39	349.644	543.315	715.558	169.153	4327.76	97.3046	207.828	610.758	273.226	801.084	379.988	217.3	383.457	637.085	301.272	178.976	129.326	856.045	12.5725	331.654	541.234	1282.81	240.249	471.338	259.405	394.113	422.334	264.846	450.99	1257.58	680.817	370.359	245.999	202.077	129.099	284.843	976.071	809.972	215.411	843.752	157.803	8.887	964.481
ACADM	NA	1399.57	1292.18	769.436	1375.64	1252.15	821.378	994.443	1268.34	1229.22	1260.93	1253.7	1068.74	1381.55	995.305	1808.17	1377.92	1185.36	976.79	1272.01	1273.45	1172.32	922.89	1127.88	1773.05	1263.59	1027.9	1579.53	1127.72	1288.64	1453.54	1610.29	1376.55	1191.61	1512.44	1006.31	888.808	1033.11	1302.39	786.757	1387.3	1259.16	1660.36	961.215	1250.58	715.112	1506.3	1666.1	1017.24
ACADS	NA	204.747	212.83	189.317	394.872	160.145	586.223	254.985	325.127	241.647	60.5518	261.355	267.948	351.133	211.598	166.389	143.879	186.524	350.183	391.775	292.528	253.503	283.849	287.911	273.694	255.481	340.053	334.075	437.349	321.824	213.155	410.681	265.414	578.385	328.593	162.682	121.436	254.332	285.547	546.576	258.889	192.154	423.571	300.865	280.233	361.121	306.158	81.2526	332.203
ACADSB	NA	4874.67	3000.81	3867.66	3400	6557.92	2167.93	4327.23	3161.15	2730.93	2784.98	2098.88	2980.09	3079.75	2134.23	3739.37	1349.33	2846.04	2648.83	5341.27	3459.46	2055.77	2129.02	3619.15	4260.15	3347.55	2926.08	2551.19	1890.23	3037.55	3078.68	5152.73	4259.06	2331.75	3161	2907.17	2257.87	2161.2	4009.05	3068.01	3567.14	2818.62	3736.43	4068.65	2168.73	2251.97	2437.37	3091.41	4084.01
ACADVL	NA	2512.87	4144.1	4773.27	4551.9	4051.14	5967.19	2421.7	3461.03	2025.35	7778.32	4347.31	3736.31	4352.33	3960.3	4253.94	4130.52	3448.82	5306.25	4694.78	3085.05	2885.37	3037.61	4169.08	3372.54	3649.19	4175.92	4536.96	5152.55	6099.52	3869.94	4228.43	2671.07	6160.31	3608.93	5950.94	5231.4	5746.27	4982.61	9312.07	3750.41	2393.06	4383.16	4574.16	4062.52	3506.68	6407.23	3038.92	4741.61
ACAN	NA	8.80865	86.606	129.674	9.2949	17.8669	10.6888	11.1147	24.9323	80.7611	4.12289	12.8667	18.616	4.6818	90.9872	9.5913	5.995	13.9893	20.2432	4.329	80.6836	2.72	25.1973	17.4703	252.74	17.8635	1.629	38.2042	3.797	2.0114	62.3377	9.8705	6.0863	20.5859	67.547	13.6604	31.3279	11.448	20.1089	5.9343	0.6904	15.1772	3.2143	14.2498	22.6048	15.1888	51.4346	38.9336	15.0332
ACAP1	NA	8.7479	50.2131	72.4036	36.5385	14.8818	86.4608	70.2844	37.736	13.0362	23.5115	32.1668	69.5811	50.6482	63.215	35.8632	47.0373	34.196	107.963	8.658	48.8871	19.04	39.4657	76.8693	20.3095	29.3231	88.7803	35.2328	152.917	33.5233	63.008	99.057	102.673	113.618	63.9919	36.0137	76.5435	49.8144	48.9317	50.5973	105.626	71.2785	34.2857	69.9536	89.7544	41.8466	15.0455	6.7711	15.9175
ACAP2	NA	2031.63	1250.26	1645.99	1420.19	1182.11	950.119	1391.63	1489.59	1249.89	1496.91	1193.39	1207.9	1069.57	1307.41	1183.49	1566.99	1495.3	1112.91	1432.9	1282.19	1184.83	1224.95	1740.74	1529.01	819.698	1093.87	1242.06	1184.67	967.147	1764.22	1180.58	1667.64	971.496	1505.84	980.648	1096.48	1114.48	1425.72	1106.27	1499.48	1704.45	1355.36	1106.3	1212.02	1362.03	1424.07	974.609	844.215
ACAP3	NA	265.447	299.473	404.172	308.138	383.679	427.791	400.131	352.936	304.285	700.448	433.448	493.193	222.205	402.613	289.825	314.578	204.25	462.619	1058.75	348.172	378.079	328.977	363.445	574.497	323.919	286.716	404.57	387.315	372.518	272.141	354.339	318.637	404.517	229.558	400.302	286.15	709.158	423.35	457.818	479.855	183.877	240.364	403.568	376.324	464.032	406.274	1094.15	389.12
ACAT1	NA	819.51	1381.55	2187.83	1398.72	1655.97	955.582	703.498	957.018	804.113	2064.71	2160.81	927.138	1513.06	1097.14	1646.79	742.452	2147.2	1239.25	3847.04	1595.39	1116.83	1251.67	1173.31	2147.65	2789.06	1058.44	153.666	878.15	1409.32	1857.06	2028.73	1385.02	1709.03	1236.16	1914.93	1049.32	2020.42	2197.91	878.894	621.678	1109.02	1478.93	1547.08	1425.76	904.817	1387.68	1192.97	1396.61
ACAT2	NA	569.544	895.995	1769.24	818.699	866.071	1154.21	956.165	907.147	695.14	810.792	672.391	762.716	1154.87	805.626	1041.43	422.275	809.276	1045.52	966.602	528.005	639.688	693.98	2411.61	518.224	650.096	1427.61	548.248	498.139	1054.96	1061.95	871.296	777.767	545.222	736.216	549.382	1398.77	561.306	649.92	832.476	596.783	681.678	2374.33	776.294	592.612	691.997	824.283	415.882	1296.25
ACBD3	NA	2714.33	2073.48	2415.73	2134.62	1954.05	1535.15	1898.66	1723.87	2173.55	1806.82	2626.42	1792.94	2140.84	2152.22	2055.46	3559.62	2486.36	1840.5	1821.07	2193.96	2148.79	2043.72	1681.34	2273.69	2001.05	1634.29	1822.34	1626.86	1733.83	3021.7	1940.95	2313.57	1973.48	2191.47	1570.53	1486.62	2344.37	2463.68	2356.84	2632.38	2382.55	1836.79	1522.79	2084.96	1418.45	2309.31	2337.28	1121.59
ACBD4	NA	161.514	236.324	321.959	333.013	161.901	398.575	216.084	238.131	202.221	240.753	247.685	300.908	210.254	162.931	209.341	176.159	114.401	302.716	136.364	396.264	289.407	252.58	281.621	301.418	144.256	254.531	374.401	390.404	302.045	335.484	262.977	231.543	434.284	238.7	245.059	192.489	280.941	128.362	150.543	228.512	202.182	212.857	264.917	282.56	218.532	276.067	472.281	231.393
ACBD5	NA	1831.29	1130.48	1372.4	1380.13	2107.13	809.026	1423.01	1383.26	1257.84	1046.29	1127.45	1137.1	1517.32	1215.9	1435.36	1494.13	1618.4	972.369	698.413	1130.37	1342.04	1279.6	1733.75	1268.54	1063.05	1018.12	1156.74	733.172	1303.05	1368.75	1320.88	1611.54	1268.41	1227.02	1181.41	1290.26	904.084	1378.13	1156.24	1410.42	1350.23	1502.5	1168.48	1244.26	1021.37	1578.38	567.076	1110.98
ACBD6	NA	327.115	325.233	395.846	258.013	220.073	369.359	291.925	270.427	384.092	309.036	423.798	421.759	364.752	322.158	271.059	393.822	341.649	324.356	347.042	406.2	424.863	352.763	215.234	458.736	452.654	312.767	293.324	376.942	414.683	353.582	350.048	365.176	304.83	367.192	377.109	278.399	418.626	509.761	434.138	362.444	372.925	317.143	290.826	360.347	336.323	536.039	723.656	337.214
ACBD7	NA	19.1965	19.3482	62.3145	20.8333	14.2271	30.4038	26.1523	35.7691	11.7644	53.3336	36.9918	30.518	29.3675	23.0113	29.191	22.1352	36.683	36.5307	46.8975	17.0906	20.6719	30.6618	25.1572	45.1322	71.1169	30.1364	25.4695	25.5437	53.9725	41.2233	17.9783	33.8714	24.9406	24.8857	10.7627	10.335	39.604	23.4604	16.2411	43.8385	20.5976	40	31.0905	43.8799	25.4179	21.3436	24.1219	33.3088
ACCN1	NA	41.9648	4.6067	0.8902	9.9359	20.2128	5.4632	1.3076	3.73003	106.834	4.26904	495.369	25.0248	2.5537	2.3805	0	201.984	4.3522	8.3765	0	1.9873	0.544	20.6436	1.3976	1.2895	3.3705	0.8145	2.9714	2.4163	0.6705	1.0054	1.4101	11.6433	1.1876	2.0315	2.0698	1.6148	10.5198	0.3351	13.1178	4.4874	90.7921	0.3571	1.6193	0.6648	3.0997	186.844	29.6234	1.4738
ACCN2	NA	309.609	106.415	256.38	118.269	99.9665	323.278	157.568	187.242	255.637	206.577	382.785	268.559	266.01	202.341	297.331	92.6912	183.104	273.166	443.001	257.552	209.983	363.995	106.219	347.195	291.545	255.752	182.956	118.398	380.489	118.308	332.423	206.668	452.89	266.633	198.696	262.25	250.309	259.07	208.636	142.216	171.285	391.429	532.101	372.647	302.226	389.433	517.986	400.589
ACCN3	NA	3.3659	3.6854	6.8249	3.8462	15.5956	7.3634	3.269	6.77015	17.4876	95.2664	6.4334	22.8885	5.9586	12.1669	11.2594	10.6065	0.9326	11.8667	0.7215	3.9746	6.528	7.8931	46.8204	3.5461	15.1671	1.629	153.666	9.6652	15.0855	11.3951	1.7626	6.6155	3.1671	4.5708	18.2138	4.5216	56.0025	6.703	34.6685	10.3555	3.2523	4.2857	8.0965	11.3024	28.5177	36.0392	19.0436	7.0744
ACCN4	NA	0.315535	0.9213	2.3739	0.9615	0.538988	0.9501	1.3076	1.54346	0	29.8868	12.8667	1.5259	0.4256	0	0.417	1.8446	0.6217	1.1634	0	0	0	0.6072	3.4941	0.3224	0	0	1.2735	1.7259	0	1.3406	1.4101	0.5292	1.1876	0.5079	0.414	0	0.6188	2.6812	2.4986	1.3807	1.3551	1.4286	1.2954	0.3324	0.31	1.0497	1.2696	0.2948
ACCN5	NA	-0.428313	0	0	0	-0.428313	0	0	-0.428313	0	-0.428313	0	0	0	0	0	0	0	0	0	0	0	2.7322	0	0	0	0	0	0	0	0	0.3525	0.7939	0.3959	0	0	0	0	0	0.937	17.2592	0	0	0.3239	0	0	0.3499	0	0
ACCS	NA	210.685	186.571	266.172	245.192	194.782	488.599	225.237	350.9	143.081	23.5211	152.792	204.776	185.994	241.222	247.289	410.424	193.674	278.053	16.5945	220.588	235.007	210.382	563.941	438.749	349.517	184.484	154.515	214.705	469.997	247.34	240.064	455.941	360.649	214.83	13.2464	198.948	309.406	318.726	857.344	189.506	214.378	333.214	351.064	351.039	172.966	118.264	427.423	150.037
ACCSL	NA	0	0	0.2967	0	0	0	0	0	0	0	0	0	0	0	0	0	0	0.4654	0	0	0	0	0	0	0	0	0	0	0	0	0	0	0	0	0	0	0	0	0	0	0	0	0	0	0	0	0	0
ACD	NA	211.759	259.357	393.769	250.321	199.166	442.993	227.852	302.109	307.146	375.53	170.484	280.766	234.94	254.711	231.86	244.871	178.752	338.549	97.4026	187.202	300.831	357.62	272.537	278.208	264.245	320.098	203.756	398.688	304.392	233.934	222.085	236.835	359.858	234.637	359.723	348.806	271.349	300.964	357.617	261.305	182.397	210.714	218.929	309.154	305.945	327.852	517.562	210.464
ACE	NA	733.891	1270.99	525.223	789.744	305.772	1884.09	854.201	1119.93	1027.95	401.501	352.227	852.064	1107.45	742.445	587.573	352.319	932.618	637.543	1648.63	428.458	721.886	377.353	666.667	382.012	543.656	994.909	321.34	590.956	935.635	382.74	335.595	523.154	635.392	614.525	164.752	1148.47	489.48	498.031	1651.6	1404.9	566.163	897.857	731.922	786.847	1035.32	390.833	839.188	614.296
ACE2	NA	3.32801	9.6741	6.8249	21.7949	23.1275	9.2637	141.549	0.782439	2.5437	39.6535	91.6754	14.6487	3.4049	4.4965	5.0042	5.995	4.6631	10.2379	5.0505	3.5771	1.632	4.8573	9.0846	0.9671	1.6852	12.2175	1.698	60.4073	4.6933	7.0381	5.2877	6.8801	3.5629	12.1889	2.4837	125.635	3.0941	6.3678	30.2959	7.9392	8.1306	3.2143	7.1249	4.6539	18.9085	4.1987	5.5015	5.3058
ACER1	NA	1.28414	11.9774	7.7151	15.0641	0.956301	31.1164	18.9604	23.3038	0.318	0.788305	1.6083	14.6487	11.9172	4.232	16.6806	20.2906	2.7979	13.0301	2.886	5.5644	0.544	6.3752	18.1691	0.3224	4.3816	13.4392	1.2735	3.4518	16.4264	14.0762	1.7626	18.5234	2.7712	10.1574	2.0698	2.9067	0.9282	2.6812	5.6219	9.32	7.3176	41.0714	17.4884	2.6594	23.5581	0.3499	1.6928	7.664
ACER2	NA	1500.11	244.616	308.605	394.551	186.508	112.589	411.245	392.224	228.611	244.89	209.888	196.231	279.204	441.711	389.491	281.302	329.214	279.449	556.999	249.205	135.456	352.763	552.062	117.344	273.682	296.07	602.778	137.729	344.955	332.132	209.042	362.53	181.71	222.956	213.184	167.298	469.369	255.383	149.918	153.262	261.535	366.786	424.904	240.675	325.164	184.395	108.337	337.214
ACER3	NA	675.057	591.501	601.78	827.564	316.36	420.428	431.187	714.752	2348.75	844.763	689.174	1046.16	787.814	1038.42	418.265	582.433	1062.25	332.5	210.678	265.898	792.606	1368.25	250.874	874.919	870.255	429.648	444.443	415.602	627.221	1044.32	354.279	2503.04	216.944	920.264	323.295	612.348	1734.53	681.357	510.971	2445.29	935.023	815.357	309.286	514.924	460.003	646.256	592.467	887.841
ACHE	NA	27.6963	100.426	37.092	43.5897	18.8721	102.375	57.2082	51.6706	62.0016	127.42	14.4751	99.794	43.4128	45.4936	41.7014	52.11	25.8024	182.188	3.6075	46.1049	29.3759	45.8409	61.4955	18.6976	34.0417	65.9743	7.6408	349.327	46.9326	68.3703	44.7695	45.2501	196.754	41.1376	40.1532	421.151	34.6535	97.1931	116.499	93.8902	84.8296	9.6429	92.6238	102.054	69.7444	51.4346	409.649	70.7443
ACIN1	NA	2436.8	2487.16	2123.44	2736.86	1446.78	2571.26	2291.93	2888.17	2192.63	2688.32	2825.85	3005.72	2105.09	2197.71	2552.13	3011.77	2070.1	2769.82	2140.69	2197.54	2795.06	2873.71	2372.47	2724.37	2402.47	2158.01	2757.5	3145.32	2971.84	2921.16	2083.72	2215.93	2616.79	2434.74	2036.63	2245.28	2382.74	2205.28	2096.04	2514.33	1919.91	2181.07	2198.68	2455.61	2512.04	2285.51	3300.04	1941.05
ACLY	NA	19907.4	6209.37	15159.9	6216.35	13517.6	7580.52	13284.1	9614.04	14056.2	15321.3	14172.7	7241.02	8414.84	11628.4	13590.9	10268	10346.5	10145.1	16842	8994.04	10136.9	11766.8	13765.2	10942.6	9448.09	13791.1	9491.63	3130.13	8293.66	6436.53	10686.5	11922.2	7169.44	8194.01	14900.5	15564.5	9041.77	10367.8	15626.1	9445.29	9692.26	14883.9	12796	9196.5	14258.8	8627.36	11395.7	15603.2
ACMSD	NA	0.015373	0	0	0	0.015373	0	0	0.015373	0	0.581606	0	0	0	0	0	0	0	0	0	0.7949	0	0	0.6988	0	0	0.8145	0	0.3452	0	0	0	0	0	0	0	0	0	0	0	0.3452	0	0	0	0	0	0	0	0
ACN9	NA	400.835	229.414	216.617	262.5	691.795	201.663	355.345	412.058	296.018	428.262	405.302	142.519	502.226	401.772	445.788	350.935	578.845	196.614	505.05	374.801	426.495	176.685	233.403	522.889	640.052	300.142	615.513	244.736	409.99	265.438	304.926	511.246	211.797	393.093	296.388	142.429	509.901	223.879	331.381	421.125	386.205	451.429	222.491	321.786	280.217	354.444	369.446	303.316
ACO1	NA	1412.38	1308.76	557.567	1389.42	819.12	1403.33	1101.01	1163.75	1440.03	2480.22	624.036	1279.93	1204.07	1695.7	1118.85	691.726	1260.9	1312.31	750.361	1076.71	1356.19	1258.35	921.733	818.182	904.634	1586.64	1435.63	1111.84	1249.08	1172.02	1764.34	1694.89	1527.32	1243.78	1750.6	2221.38	1081.68	1274.24	1090.97	1367.28	1217.7	1410	974.817	1449.03	1124.28	1280.97	677.529	1206.19
ACO2	NA	3379.18	2976.27	3347.55	3186.14	3478.04	3663.31	3234.63	3395.58	3451.8	4307.74	2287.29	3613.58	2829.9	3049.37	3352.25	1847.72	3180.27	3382.46	2356.81	2846.97	3150.07	3094.67	2581.12	4036.64	3200.22	3888.58	4517.53	2746.36	3027.16	2393.16	4204.43	2642.33	2595.17	2661.95	3444.45	3674.62	3434.97	3883.33	5392.32	2889.23	2923.92	3404.06	3432.53	2647.83	3316.07	3251.13	4661.76	3781.76
ACOT11	NA	43.7305	103.25	29.9703	191.138	9.64022	115.915	45.1128	39.6446	60.7298	15.4267	68.3545	178.845	47.2433	54.222	20.8507	32.5065	62.4854	79.2066	7.9365	28.7599	41.3439	73.7705	20.9644	77.3694	50.8031	75.7483	13.1592	250.587	58.1462	98.1617	42.6544	37.0468	70.479	62.4683	15.7301	47.4763	25.6807	37.902	34.5342	40.8561	38.485	36.7286	81.4021	87.6468	134.086	75.2274	121.879	24.1857
ACOT12	NA	-0.103903	0	0.2967	0	-0.103903	0.4751	0	1.01591	0.318	0.2752	0	0.6104	1.2768	1.3225	1.251	1.3835	0.6217	0.2327	0.7215	0.7949	2.176	0.3036	0	0.3224	0	0	0.4245	0	0	0	0.3525	0.2646	0	1.5236	0	1.2919	0.3094	0.6703	1.2493	0	0.271	0	0	0	4.6496	0.6998	0.4232	1.7686
ACOT13	NA	729.558	814.903	608.742	1223.79	749.001	789.565	667.509	613.221	647.141	1463.95	616.614	550.277	741.039	678.802	867.631	511.434	730.85	614.187	607.496	492.584	509.781	677.319	761.705	616.844	699.045	814.478	765.375	669.914	703.51	579.653	755.163	988.486	683.492	673.194	637.901	621.423	746.696	703.253	652.621	661.077	687.456	816.818	825.845	570.791	654.648	763.453	401.981	702.989
ACOT1	NA	225.009	375.907	514.54	323.718	548.592	452.494	409.284	423.205	199.677	63.3784	360.268	187.686	264.733	345.963	339.033	510.955	426.828	374.847	258.297	267.488	268.191	291.439	270.44	455.835	375.133	344.94	192.719	288.574	352.33	340.176	536.882	214.342	323.04	264.601	90.2411	450.218	182.24	497.696	739.283	516.396	176.977	477.143	452.108	401.568	383.129	76.627	464.664	391.157
ACOT2	NA	239.17	201.313	265.282	211.538	334.266	318.765	318.732	211.525	146.578	37.942	275.026	134.89	190.676	206.573	200.167	454.233	253.672	328.777	212.843	186.804	104.448	217.972	139.064	282.399	228.518	252.494	164.278	205.04	339.591	263.427	502.335	195.025	223.278	216.353	54.6414	241.903	99.0099	298.953	464.746	366.586	102.717	271.786	312.2	265.606	320.824	53.5339	336.437	274.724
ACOT4	NA	24.168	34.5503	32.0475	29.8077	55.1615	41.8052	33.3442	79.5794	10.1746	4.78714	24.1251	26.5507	44.6896	40.2037	40.4504	45.1927	40.4135	51.8876	85.1371	85.0556	68.5438	25.1973	81.761	52.2244	34.7158	74.5266	17.8286	60.4073	42.9098	21.7847	41.2444	20.6404	48.2977	29.9644	10.7627	22.6078	8.354	24.4659	50.285	70.7629	44.4475	63.5714	77.0785	71.1387	34.4072	20.6438	26.2378	63.0803
ACOT6	NA	1.33284	0.9213	2.3739	1.9231	2.3866	1.4252	3.269	-0.081598	1.5898	0.66433	0.8042	0.9155	1.2768	0.2645	1.251	1.8446	0.6217	0.698	3.6075	1.9873	0	0.3036	1.3976	0.3224	1.6852	0	0.4245	0.3452	2.0114	1.0054	2.4676	1.8523	0.3959	0.5079	0.414	0.6459	0.6188	0	1.5616	0.6904	0.8131	2.1429	1.6193	0.9973	2.4798	1.7495	1.6928	0.8843
ACOT7	NA	235.115	247.38	364.095	176.282	219.427	322.803	179.143	222.757	311.28	651.123	287.893	307.927	199.613	254.447	265.221	193.222	239.994	284.8	474.748	197.933	231.743	297.814	232.704	481.625	283.119	390.145	424.067	241.975	222.595	237.285	310.567	236.835	174.188	242.763	397.806	453.77	285.582	315.375	365.113	205.385	226.845	282.143	296.979	243.334	284.557	269.419	452.391	354.901
ACOT8	NA	242.103	354.85	524.985	377.43	615.744	491.031	428.97	353.817	507.377	873.405	342.609	419.953	350.047	399.365	469.708	328.362	334.714	446.722	429.632	359.841	472.191	418.525	503.529	422.063	405.986	589.224	555.782	319.42	411.861	337.666	494.309	400.31	442.245	333.753	596.862	415.118	410.241	491.033	513.925	518.692	318.65	501.9	436.517	412.248	411.529	435.721	536.196	575.564
ACOT9	NA	246.435	366.693	565.282	378.526	361.052	420.903	454.07	329.102	286.479	534.728	184.155	437.018	385.182	394.895	296.914	375.838	486.827	407.888	430.014	408.585	402.559	426.533	417.191	405.222	468.832	398.29	342.14	404.211	394.904	461.5	440.645	600.953	392.716	437.278	432.992	498.34	359.22	471.889	430.39	463.928	318.179	370	353.654	455.42	509.289	309.307	402.878	468.386
ACOX1	NA	3809.22	3129.33	3064.04	4101.36	2994.11	2772.78	3708.22	3150.78	2938.41	3419.96	1894.89	2275.25	3371.72	3216.95	3592.2	3375.14	3859.85	2855.2	3253.47	2753.18	2925.33	3235.5	2401.12	2989.19	2936.35	2780.1	1991.43	2111.64	3207.84	3378.95	2968.71	3587.61	3392.32	2926.99	3170.33	3611.19	2389.82	3589.16	2558.52	3120.29	3061.52	3765.71	2732.06	2760.26	2920.58	3377.41	2509.84	3271.54
ACOX2	NA	168.547	255.672	39.7626	219.231	12.6225	358.907	82.7068	251.676	20.9852	27.4444	98.913	202.64	144.284	102.625	64.6372	21.6741	71.5007	167.064	4.329	275.835	41.8879	94.7177	86.6527	80.9155	72.128	155.976	20.8001	235.761	187.731	104.231	103.992	98.4387	137.767	153.885	75.7529	67.8233	64.3564	83.7872	17.1781	63.8592	89.1659	133.571	191.401	125.324	151.888	84.3247	25.8146	65.1437
ACOX3	NA	313.114	797.42	854.896	741.987	573.588	904.988	1373.98	735.49	420.021	363.321	788.087	675.364	634.167	609.403	863.219	489.742	739.255	651.038	974.747	742.051	551.071	840.923	542.278	303.353	614.436	703.726	298.842	487.056	771.371	557.688	837.578	588.515	603.721	501.27	943.806	904.957	713.181	616.003	530.96	396.617	484.586	903.929	906.159	735.321	997.189	534.29	161.659	1169.93
ACOXL	NA	6.88191	113.786	24.9258	232.692	162.623	57.0071	171.952	48.8264	50.2372	6.78049	285.481	33.5698	53.6275	93.6322	81.3178	62.2553	96.9923	79.3438	18.0375	108.506	21.2159	57.9842	46.8204	0.6447	30.3342	67.1961	42.4491	22.437	68.0523	23.1253	77.201	54.2472	22.1694	29.4566	4.5535	28.0982	4.6411	15.0817	85.5782	80.428	45.8026	78.2143	89.3852	114.021	53.6257	4.8985	16.9276	77.5239
ACP1	NA	1808.19	1488.89	1403.56	1621.47	2084.76	1405.23	1644.33	1702.7	1488.04	2100.06	1794.91	1395.59	1845.47	1539.11	1949.12	1940.98	1900.37	1362.57	2030.3	2073.13	1755.48	1495.14	1573.03	1449.07	1644.45	1479.94	2458.23	1278.22	1677.51	1859.07	1860.93	1840.43	1811.96	1799.39	1750.18	1247.95	1705.14	1824.55	1761.22	1798.07	1649.71	1720	1539.63	1536.46	1457.5	1828.9	2190.86	1721.15
ACP2	NA	623.755	1042.96	1853.41	1088.14	1503.21	2179.81	2323.96	1454.5	1125.25	910.967	615.995	1102.31	1703.74	1361.37	2028.36	1086.47	1397.68	2079.69	1098.12	1786.96	1711.42	1366.73	1005.59	865.248	1869.94	1541.84	585.374	1227.48	1568.56	1546.38	2562.44	1240.8	2722.09	1332.15	1874.78	1496.63	1449.57	1128.45	1768.72	1845.36	941.527	1710.71	2132.61	1643.17	1654.34	1227.43	1263.65	2772.88
ACP5	NA	60.0145	732.926	320.475	530.769	2936.23	1285.51	2024.84	377.436	126.547	197.662	586.24	414.74	374.541	412.881	1179.73	267.006	246.522	603.804	132.756	200.318	212.703	240.437	1111.81	105.738	539.275	702.097	362.94	661.374	344.284	413.574	671.191	311.458	524.545	653.631	886.267	273.554	186.881	233.599	391.036	2813.26	359.916	717.5	614.685	1437.4	494.72	146.956	36.3944	1023.43
ACP6	NA	512.777	481.4	367.359	385.256	351.447	299.287	424.322	410.653	438.781	285.303	455.161	291.447	391.14	495.933	462.886	429.792	453.252	447.909	761.905	681.638	554.335	633.88	536.688	444.229	795.093	295.663	310.728	313.773	524.975	533.892	495.638	499.603	406.572	379.38	146.538	345.576	556.312	528.865	299.524	502.589	492.716	485	439.153	384.282	311.215	624.213	544.223	512.896
ACPL2	NA	1413.79	571.692	644.807	571.154	502.281	528.266	478.588	681.641	692.828	788.509	632.078	629.892	489.883	637.175	596.747	515.566	649.102	531.441	696.248	506.359	585.886	669.702	795.947	373.63	633.311	533.496	474.157	485.675	645.659	564.726	474.487	639.587	626.683	536.313	567.112	559.704	595.916	573.439	490.357	503.279	677.011	792.143	514.289	614.651	584.613	418.474	443.081	549.153
ACPP	NA	331830	142765	170230	148811	214765	283014	133561	76320.6	72624.9	114756	17493.1	104923	196713	190562	248676	36187.9	153107	100055	68051.2	34364.9	48647.1	52533.7	87893.1	54315.6	79121.9	105897	27237.1	115595	191772	89071.1	297502	164535	55389.2	147574	517018	433876	31523.8	28941.8	124061	141059	132168	261262	109099	159863	142534	32793.6	95221.8	229701
ACPT	NA	0.954027	0	2.3739	0.641	2.97834	0.4751	0.3269	0.794219	3.1796	6.75238	1.6083	1.2207	1.7025	0.529	1.6681	0.4612	1.8652	2.7922	5.0505	0	1.088	1.2143	0	4.5132	0.337	0.8145	3.3959	0.6904	1.0057	0.6703	0	1.0585	0	0.5079	0.414	2.9067	1.8564	1.6757	1.874	2.0711	2.1682	0.3571	1.2954	1.6621	0.6199	2.4493	1.6928	4.4215
ACR	NA	1.04249	1.8427	2.3739	1.6026	5.62892	2.8504	0.6538	7.01863	1.2718	14.5467	2.4125	4.8829	2.5537	5.819	2.5021	1.8446	0.3109	3.0248	0.7215	2.7822	2.72	4.2502	1.3976	2.9014	3.0334	4.0725	2.5469	2.7615	1.3409	1.0054	2.8201	1.5877	3.1671	6.6023	2.0698	6.7823	0.3094	2.0109	5.6219	2.0711	3.2523	3.9286	2.9147	0.6648	3.4097	8.0476	4.6551	5.0111
ACRBP	NA	16.5795	11.9774	17.5074	16.6667	42.893	19.0024	54.593	30.4918	15.8978	12.365	36.1877	20.7523	8.5123	18.2503	19.5997	21.6741	10.5697	22.3373	5.772	33.3863	27.7439	24.5902	26.5549	30.9478	44.8272	22.3987	23.347	24.1629	37.5461	18.098	48.2947	10.5848	28.8994	9.6496	10.3488	24.8686	29.0842	41.2233	21.2384	12.0815	13.8221	25.7143	28.4996	39.226	16.4287	27.2918	19.0436	24.171
ACRC	NA	3.07603	9.2134	5.3412	12.1795	5.67579	6.4133	12.4224	16.0872	5.0873	2.23985	7.2375	10.071	6.3842	6.0834	13.3445	20.2906	5.5957	10.936	12.987	6.7568	15.232	8.5003	11.181	14.1844	12.4707	4.4797	9.7633	30.3763	27.1539	12.7357	3.5252	13.4956	13.8559	3.5551	2.0698	7.7512	8.0446	8.0436	14.9918	12.7718	8.4017	12.8571	10.3635	7.9782	5.2696	5.2484	8.887	7.3692
ACRV1	NA	10.5511	4.146	0.2967	0.3205	3.54081	0.9501	5.2305	16.3562	0	0.361309	8.0417	3.0518	1.7025	3.9675	10.0083	2.3058	0.3109	1.6288	1.443	2.3847	3.264	10.0182	9.0846	20.6319	12.4707	0.8145	5.0939	0.6904	11.0627	2.346	9.5179	12.4372	14.2518	8.126	0	0.323	13.9233	9.3842	4.9973	11.0459	1.0841	8.2143	1.2954	12.2997	0.9299	9.4472	22.4291	0.5895
ACSBG1	NA	5.73765	17.9661	7.4184	4.8077	2.16745	22.8029	7.5188	12.3154	6.3591	4.32072	11.2584	11.5969	8.5123	15.6054	5.4212	4.1504	14.611	12.5647	4.329	8.3466	6.528	13.9648	12.5786	1.9342	5.3927	6.9232	2.5469	21.4014	13.4093	9.7193	7.7554	10.0556	5.1465	13.7125	4.9674	5.8134	10.5198	6.0327	5.9343	15.5333	13.28	12.1429	7.7726	7.9782	12.709	19.2442	3.8087	3.5372
ACSBG2	NA	1.15505	0	1.1869	0	-0.143564	0.4751	1.9614	0.493444	1.2718	0.289067	1.6083	1.8311	0.4256	0.2645	1.251	0	0.3109	0.9307	0	0.7949	1.632	1.5179	1.3976	1.2895	0	1.629	0.4245	0.6904	0	0.3351	0.3525	1.3231	0.3959	0.5079	0.8279	0.323	0.9282	0.3351	0.937	0.3452	0.271	0.7143	0.3239	0	0.31	1.0497	1.6928	0
ACSF2	NA	50.3639	447.772	85.1632	593.269	22.7342	463.42	146.78	165.764	35.2932	309.227	96.5005	270.085	165.139	128.546	102.168	105.603	131.81	220.115	38.2395	100.954	84.8638	183.06	178.896	31.5925	141.897	333.537	23.347	795.996	270.533	296.942	155.46	171.209	272.367	273.743	52.1577	155.671	83.5396	74.403	138.362	153.952	207.331	198.571	279.167	203.776	244.57	115.465	37.2408	88.1356
ACSF3	NA	290.065	327.076	388.724	407.372	226.202	629.929	397.189	340.579	290.613	315.513	188.176	331.121	369.86	401.772	470.392	204.29	346.934	562.155	299.423	286.566	260.031	498.786	398.323	445.519	578.372	630.829	269.977	419.399	510.895	364.307	493.875	418.894	710.214	306.755	589.879	309.726	623.762	477.922	461.623	346.565	304.628	473.571	491.618	473.039	498.13	529.391	253.491	393.81
ACSL1	NA	15522.5	6499.6	6952.52	8248.72	5763.71	6587.41	10394.9	6135.26	5586.19	20008.7	5950.06	4784.01	5614.72	9079.68	7056.3	11050.5	10250.4	5315.57	10835.5	5171.7	8481.48	5442.93	8059.4	1334.95	8530.32	8868.25	21595.6	5604.76	6435.8	11622	7079.93	10917.4	4575.22	5365.16	2251.89	5328.98	8869.74	5880.18	12046.5	7731.79	6952.77	5840.71	8154.45	3328.23	7646.77	6920.57	5283.11	6818.57
ACSL3	NA	34890.6	9452.03	4190.5	10223.1	9503.62	8660.81	6127.82	11031.3	16300.4	11118.2	15352.4	6109.41	17122.9	12323.5	11824.9	5573.92	10724.5	6765.87	29681.8	9732.51	11900.5	8107.16	11609.4	8155.71	7539.74	5722.66	9350.27	2738	9275.56	13825.6	7421.52	12829.8	6345.61	6956.83	11082.7	9816.94	7240.1	8052.95	5731.55	6325.51	8072.63	11651.8	9880.3	6342.31	5930.44	8349.55	12968.7	5048.49
ACSL4	NA	719.841	1087.18	364.392	820.833	324.702	723.278	551.16	654.041	365.015	505.685	356.248	711.681	704.393	545.394	349.875	357.853	622.678	649.642	182.54	513.911	329.663	519.126	641.509	703.74	354.91	727.347	340.867	911.633	548.776	1061.08	635.234	723.207	598.575	809.548	401.946	636.247	232.364	592.208	224.565	449.43	838.539	678.571	711.519	737.316	688.454	315.255	388.489	297.126
ACSL5	NA	733.277	501.67	243.917	1516.99	71.1627	1135.39	1969.6	3626.4	1147.82	135.704	617.603	925.002	1723.32	2209.88	763.97	2279.01	2734.13	1440.99	17160.9	5214.63	6081.9	2172.74	632.425	454.223	4235.33	1405.42	3172.65	1353.12	806.571	1503.48	3860.4	973.273	5570.47	3189.44	125.841	511.582	4424.51	624.047	349.184	642.734	1188.43	539.643	926.562	1657.13	1362.96	1488.45	670.758	402.653
ACSL6	NA	22.425	7.8314	5.0445	2.8846	7.16096	13.0641	10.7878	4.0344	12.7183	130.141	8.8459	15.259	7.6611	5.0255	13.7615	5.995	3.7305	17.451	19.4805	12.7186	3.808	6.6788	75.4717	12.8949	4.3816	12.2175	9.7633	11.7363	3.3523	11.7302	17.2733	16.6711	8.7094	4.5708	11.1767	76.5435	9.901	8.3787	5.6219	10.0104	14.0931	13.2143	9.3919	8.3106	12.709	2.0994	38.0872	10.6116
ACSM1	NA	170.925	335.829	3704.75	69.5513	5787.32	83.848	1885.26	140.404	574.23	7892.08	1085.63	172.732	3287.03	764.134	659.299	50.2654	2665.11	275.028	1384.56	3921.3	717.534	189.132	1092.94	0.3224	449.957	481.776	11017.7	74.9051	75.0922	228.236	3777.21	1378.94	989.311	237.176	1385.49	1643.59	289.913	662.589	5827.75	5006.9	2217.77	292.143	5306.11	113.356	199.934	746.326	8.4638	1032.28
ACSM2A	NA	-0.323602	0	0	0.3205	-0.323602	0	0.3269	-0.323602	0	-0.029363	0.8042	0	0.4256	0.2645	0	0	0	0	0	0.3975	0	0	0	0	0.337	6.516	1.2735	1.0356	0	0	0	0	0	0.5079	0.414	0	0	0.3351	0	0.6904	0.271	0	0	0.3324	0	0.3499	0.8464	0
ACSM2B	NA	-0.034881	0	0	0	-0.034881	0	0	-0.034881	0	-0.034881	0	0	0	0	0	0	0	0	0	0.3975	0	0	0	0	0	0.8145	0	0.6904	0	0	0	0	0	0	0	0	0	0	0.3123	0	0	0	0	0	0	0	0	0
ACSM3	NA	1108.74	1792.09	286.543	866.987	695.884	509.786	610.141	2721.57	3928.86	160.762	8048.69	1421.64	2344.3	943.934	1590.83	2377.61	1698.19	1354.28	1826.38	2706.14	2243.56	910.574	318.204	1592.55	2827.97	1110.45	1802.68	400.373	1274.94	1563.9	1279.01	813.011	4049.7	2100.85	257.572	197.279	1809.54	655.273	1742.76	594.425	924.428	2278.05	1296.31	1551	601.822	1337.29	489.958	1326.89
ACSM4	NA	0	0	0	0	0	0	0	0	0.6359	0	0	0	0	0	0	0	0	0.2327	0	0.3975	0	0	0	0	0	0	0	0	0	0	0	0.2646	0	0	0	0.323	0.3094	0	0	0	0	0	0	0	0	0	0	0
ACSM5	NA	11.717	3.2247	5.3412	3.8462	1.12389	4.038	6.5381	1.21904	1.9077	10.8239	2.4125	4.8829	1.7025	8.4639	0.834	4.1504	2.1761	3.0248	2.1645	8.3466	1.088	8.5003	13.2774	5.158	5.0557	4.887	6.3674	2.7615	2.6819	5.0272	12.6906	2.6462	7.1259	7.6181	12.0046	6.4594	4.6411	4.0218	4.3726	2.4163	4.0653	1.7857	7.7726	10.3051	5.8895	0.6998	2.5391	4.4215
ACSS1	NA	2043.69	2325.92	3051.34	2243.59	2343.61	2531.35	3670.81	3155.44	3256.51	1331.48	2968.19	2942.24	3449.19	3667.26	3475.81	3556.39	3770.26	2854.98	2351.37	4563.2	4906.32	3536.73	2983.93	1479.37	3468.55	2728.57	2251.5	1723.16	3096.55	3192.63	2660.09	3208.26	3199.13	2293.55	2322.26	2653.18	3208.54	3591.12	4482.86	4174.66	3515.69	3208.21	2381.34	3031.7	3624.54	2666.2	1850.61	4012.97
ACSS2	NA	527.272	632.5	609.495	535.256	1193.91	933.492	717.555	957.643	538.619	925.322	602.324	715.648	753.339	589.83	726.022	593.039	653.455	883.718	941.558	635.533	881.278	689.739	677.149	847.195	901.937	1052.33	854.077	864.688	664.767	714.872	913.369	646.732	732.779	659.726	853.979	638.508	580.446	576.791	513.157	874.698	563.182	1084.64	971.254	736.651	759.129	419.174	381.295	898.158
ACSS3	NA	203.756	374.064	57.8635	166.667	36.2518	295.487	267.735	204.022	29.57	63.6951	38.6002	178.836	136.197	118.231	78.8157	26.2856	417.502	149.381	24.531	93.4022	69.6318	136.612	129.28	20.9542	89.9915	190.185	17.4041	181.567	129.065	219.522	128.316	129.399	113.222	192.991	79.0645	118.852	50.4332	135.065	22.4877	61.7881	198.387	208.571	181.037	181.171	146.928	75.2274	34.2785	41.5623
ACTA1	NA	2.11158	8.7527	6.2315	33.6538	2193.85	62.2328	50.9971	28.7742	1.5898	9.21018	8.8459	36.3165	4.2562	15.3409	4.5872	36.892	4.6631	6308.88	0	5.1669	31.0079	18.8221	4.8917	3.5461	3.7075	18.7335	80.2289	46.5999	28.1596	14.4114	14.1006	9.7909	73.2383	6.6023	16.558	23.2537	8.354	2925.18	5.9343	7.9392	5.9625	7.5	24.6133	21.2751	23.5581	5.2484	41.8959	6.7797
ACTA2	NA	15194.9	41295.4	11121.2	15306.9	5650.2	28967.5	16689	18128.4	6152.59	6541.94	7188.66	20538.1	14588.9	17580.5	9859.81	3152.58	13945.2	21397.5	3619.1	16120.7	6980.84	20822.1	16917.3	10194.4	9368.48	25721.1	3702.77	25194	14506.3	18815.7	21493	15062.8	18488.5	14641.2	15208.8	17814.2	5971.04	16667.1	5318.16	6032.54	14999.6	11047.6	20695.3	18543.8	18984.5	15109.3	7403	10420.6
ACTB	NA	49538.9	78870	42878.9	44797.4	41859.9	71054.4	52632.2	49552.7	43362.3	60979.2	47650.3	47521.5	44455.1	59122.1	34801.1	68773.2	45337.4	62445.7	45148.6	61211	45284.1	54102.3	46871.4	43641.5	48265.8	78553	35197.6	89009.7	43096.9	45485.4	59719.4	57194.2	80190	49259	77395.4	69011.5	40776.9	45155.3	54846.3	55949.6	48099.5	42162.1	55188.2	64784.7	67807.9	46282.7	55988.2	44908.2
ACTBL2	NA	-0.0370885	0.4607	1.1869	0.9615	-0.0370885	0	0.6538	2.42612	0	0.46695	0	0.6104	2.1281	1.3225	0.834	0.4612	0.6217	1.6288	0	0	1.632	0	0	0	1.0111	6.1087	0.849	11.0459	0.6705	2.346	1.7626	0.2646	1.1876	0	0.414	7.4283	0.6188	0	3.1233	1.3807	0.8131	0	2.9147	3.6567	1.2399	1.0497	0	2.3581
ACTC1	NA	60.9735	697.455	33.5312	954.167	252.557	435.392	324.289	156.186	18.1235	7.76084	26.5376	376.593	216.213	221.12	91.3261	29.5136	118.132	2139.03	2.1645	77.1065	28.8319	252.884	283.019	58.3495	92.6879	109.55	95.5106	566.448	74.0865	197.403	234.423	228.897	152.019	204.672	453.689	150.826	63.4282	457.143	5.6219	40.7318	106.511	64.6429	308.638	135.961	256.659	52.4843	124.841	192.483
ACTG1	NA	48746.2	59218.2	48556.1	37038.5	34085.4	35593.1	41198.4	34757.3	49372	91031.4	52371.6	48567.9	35834.2	40260.8	43347.3	86069.6	38231.8	43564.9	25201.3	53007.9	46601.1	53980.6	42160.7	56513.5	46262.7	57306	48780	62885.1	39772.4	32905.2	55301.7	50946.3	69396.7	42287.5	80509.6	63502.7	29825.8	49636.9	86820.3	55158.8	58838.1	55566.8	50586.2	51588.8	45066	45942.6	87619.1	63624.5
ACTG2	NA	14851.8	35288.3	5295.55	17840.1	3530.01	30007.6	15156.9	13255.9	3149.05	3958.74	4380.32	23810.8	16971.4	14159.4	10261.5	2173.4	8663.09	16988.7	1637.81	16564.8	10217.9	15657.3	13284.4	7480.34	7451.09	22375.5	1067.6	23616.5	15288.6	16794.3	14583.6	12142.4	15041.6	12079.2	15516.9	16025.7	4617.26	11761	3275.4	4344.84	10954.4	8796.43	18279.6	16419.4	13712.4	12593.1	4448.16	10385.9
ACTL6A	NA	1279.14	706.668	864.688	782.051	1058.16	598.575	792.743	979.98	884.238	1185.26	1186.15	701.915	1003.18	779.475	919.099	1103.99	789.928	727.125	1108.23	723.768	1008.57	881.603	1037.74	946.808	577.361	946.039	856.199	729.375	914.516	894.177	846.391	543.53	683.294	962.418	928.904	634.633	902.846	1057.73	718.045	855.022	982.451	930.714	638.003	879.593	828.873	1187.54	1108.34	685.925
ACTL6B	NA	-0.35412	0	0	0.3205	-0.35412	0.9501	0	0.19882	0.318	-0.35412	0.8042	0	0	0	0.417	0.4612	0.3109	0.2327	0.7215	0	0	0	0	0	0.337	0	0	0.6904	0	0.3351	0.3525	0.2646	0	0	0	0	0.6188	0	0	0	0	0	0.6477	0	0.31	0	1.2696	0
ACTL7A	NA	-0.0595799	0	0	0	-0.0595799	0	0	-0.0595799	0	0.224147	0	0	0	0	0	0.4612	0	0	0	0	0	0	0	0	0	0	0	0	0	0	0	0	0	0	0	0	0.3094	0	0	0	0	0	0	0.3324	0	0	0	0
ACTL7B	NA	-0.0729951	0	0.5935	0	-0.0729951	0.2375	0	0.390866	0	0.563579	0	0	0	0.2645	0.417	0.4612	0.3109	0	0	0	0	0	0	0	0	0	1.698	0	0	0	0	0	0.7918	0	0	0	0	0.3351	0.3123	0	0	0	0	0.3324	0	0.3499	0.4232	0
ACTL8	NA	-0.352162	0.4607	0.2967	0	2.31465	0	0	-0.352162	0.318	-0.352162	8.8459	0	0.8512	0.2645	0.417	0.4612	0.9326	0	2.886	0	0	0	0	11.9278	2.3593	0	1.698	0	0.3352	0	0.3525	0	0	0	0	0	0	0	0.6247	8.9748	0	0	0	0	18.9085	0.6998	2.5391	0.2948
ACTL9	NA	0	0	0	0	0	0	0	0	0	0	0	0	0	0	0	0	0	0	0	0	0	0	0	0	0	0	0.849	0	0	0	0	0.2646	0	0	0	0	0	0	0	0	0	0	0	0	0	0	0	0
ACTN1	NA	10311	8990.44	4056.38	5994.23	2904.75	7813.54	4870.87	10599.5	3467.32	4756.44	3153.15	6301.37	5575.56	6557.69	5084.65	2560.77	5463.9	10011.1	5271.28	6342.21	5386.67	8134.79	5459.82	4414.25	5097.83	8597.84	3330.98	5861.24	4606.77	5652.28	8304.93	5271.24	9156.37	5303.71	4823.35	8375.86	4072.09	4629.74	2958.07	2771.14	5239.38	4333.57	8077.05	8246.43	5586.06	4607.07	3817.6	5144.58
ACTN2	NA	25.7238	0	3.8576	16.9872	617.714	21.8527	3.269	29.6118	2.2257	1.60293	4.0209	30.2129	7.2355	2.3805	4.1701	1.3835	9.6371	2643.94	1.443	0.7949	0.544	3.0358	11.8798	245.97	1.3482	105.07	28.0164	5.8681	3.3523	5.3624	8.1079	1.0585	17.4188	3.5551	42.2229	8.3972	6.1881	940.092	1.5616	33.8281	13.28	420.357	8.0965	0.6648	32.8573	17.4948	22.0059	0.5895
ACTN3	NA	0.986604	0	1.4837	0.9615	-0.156609	1.9002	2.2883	0.413321	0.318	2.39789	1.6083	1.8311	0.8512	0.529	1.251	0.9223	0.3109	2.7922	0.7215	0	2.176	1.2143	0.6988	0.6447	0.337	0.4072	0.849	0	2.0114	1.0054	0.3525	0.5292	1.9794	0.5079	1.2419	0	0.6188	2.346	0.6247	0.3452	0.8131	1.7857	0.9716	0.6648	3.7197	1.7495	0	1.4738
ACTN4	NA	10319.6	7974.82	8704.87	8560.4	5552.93	9538.52	6198.85	9633.98	7340.06	11659.7	4929.45	7553.27	6050.79	7688.78	5300.3	5621.36	6062.43	8971.82	4817.33	5510.58	7197.76	9392.79	5950.29	5197.73	5349.31	8015.08	6855.52	8680.36	6275.37	6500.89	6551.89	6820.8	7241.11	6376.99	6891.12	8789.49	5912.91	8424.41	10443.7	7376.25	5651.14	5023.32	7462.64	6275.98	9083.49	5533.81	5539.01	6373.14
ACTR10	NA	805.228	981.228	854.303	1210.58	1032.32	860.808	842.432	681.732	854.986	1174.6	936.054	719.31	1020.63	876.81	1007.92	977.639	1049.51	850.678	646.465	871.622	993.885	870.674	1232.01	938.427	902.611	781.511	933.881	1011.05	793.496	1128.45	770.248	668.695	815.914	1082.78	1043.15	931.117	773.515	933.724	834.544	1046.25	1054.81	1108.93	832.642	868.623	840.652	1257.17	853.999	967.428
ACTR1A	NA	1739.29	2665.44	2427.6	2310.58	2535.35	2886.22	2324.29	1969.19	2501.69	2197.04	2357.02	1986.42	1960.81	2428.35	2217.68	2172.48	1468.56	2634.4	3101.01	1908.59	1868.64	2394.66	2207.55	2351.71	2234.62	2599.06	2873.38	2138.42	2140.46	1905.32	2199.35	2277.32	2225.65	1944.64	3361.28	2017.26	1965.97	2385.25	2665.42	2719.02	2002.03	2652.5	2301.34	2152.78	2237.71	2355.49	2847.23	2605.75
ACTR1B	NA	1644.04	1487.04	1485.46	1530.13	1729.54	1864.61	1770.51	1861.42	1630.48	1634.73	1293.91	1516.44	1407.08	1417.71	1606.34	919.534	1539.13	1679.95	1479.08	1099.76	1633.63	1680.33	1417.89	1715.67	1496.82	1774.38	801.44	1542.63	1724.44	1380.81	1239.45	1432.92	1522.96	1305.23	1413.64	1341.93	1792.39	1746.12	2166	1750.78	1385.19	1703.21	1621.24	1574.03	1363.89	1728.83	1470.16	1851.14
ACTR2	NA	7039.66	5286.65	2842.43	5240.38	7139.66	3909.5	5187.64	5224.85	5383.01	8033.8	5979.81	4170.29	6265.48	5822.65	5259.38	5309.69	6557.55	4415.57	5852.81	5135.93	5211.51	5015.48	5023.06	5934.24	4689.67	5256.77	5057.39	4498.79	4330.88	6779.05	5796.07	7016.14	4574.03	6218.39	6000.21	5042.83	4905.01	6608.13	4361.36	6253.02	6410.73	5643.93	4267.49	4934.16	5663.86	4860.04	5367.33	4279.73
ACTR3	NA	4402	3330.19	2325.52	3015.06	2413.56	2533.02	3302.71	2958.64	3436.16	3364.09	3654.15	2853.44	3204.03	3088.28	2996.25	3235.89	3575.35	3298.24	2639.97	3145.87	3692.66	2841.83	2287.91	3855.58	3688.98	3061.29	2098.26	3064.55	2602.41	4992.04	4143.47	4041.28	3176.56	3586.59	3366.24	2898.96	1499.38	3212.07	2612.63	3104.94	3713.53	2839.29	2507.32	3617.43	2692.13	3036.74	3702.07	1699.63
ACTR3B	NA	250.674	116.55	220.178	171.154	404.327	161.283	249.428	172.922	257.227	127.934	237.23	209.659	188.548	204.457	266.472	238.876	208.906	171.02	320.346	203.1	240.447	214.329	148.847	405.867	373.448	194.665	403.691	157.749	284.278	154.504	220.675	196.613	159.145	207.212	190.831	169.558	434.096	304.315	242.992	229.203	194.593	225.357	178.123	198.125	209.233	281.666	263.648	244.657
ACTR3C	NA	32.741	31.7862	38.5757	45.8333	126.872	56.5321	69.3037	84.0559	43.8781	96.1099	49.0544	37.8424	54.0531	49.4611	66.3053	74.2452	46.0092	54.2144	206.349	49.682	58.2079	29.4475	158.63	69.6325	95.0472	77.3773	31.8369	55.2295	52.6316	69.7109	90.9491	53.9825	21.3777	54.3423	68.7157	41.017	48.2673	55.6347	44.3507	69.3821	57.4565	91.7857	70.9252	70.8062	81.8334	45.1365	24.1219	74.871
ACTR5	NA	106.342	141.426	155.193	155.128	136.613	165.083	185.028	182.455	207.626	145.531	192.197	177.615	147.689	192.29	193.078	190.916	165.384	175.906	197.691	141.097	185.504	173.953	170.51	167.634	201.217	187.335	202.907	158.095	169.963	125.346	172.733	152.421	175.772	150.33	158.957	222.202	152.537	142.773	135.551	156.024	153.127	201.429	150.918	174.19	183.195	172.148	165.891	199.853
ACTR6	NA	532.414	556.95	441.543	602.885	561.156	354.632	380.843	488.67	411.754	728.434	590.261	454.719	481.796	412.087	541.701	772.427	478.744	382.758	427.128	494.833	520.063	440.194	591.195	514.184	539.275	425.575	502.598	578.529	511.23	842.229	349.696	553.056	420.823	599.797	433.406	385.947	418.936	471.219	403.842	528.478	496.24	573.929	423.284	515.921	465.272	624.213	560.728	383.198
ACTR8	NA	602.985	570.31	595.252	406.09	370.605	431.354	770.84	388.486	589.81	444.824	608.757	677.806	475.412	536.137	512.51	371.687	774.384	532.372	454.546	581.081	523.871	616.272	474.493	764.99	468.495	496.844	542.925	428.374	598.391	457.143	581.299	640.91	545.527	471.305	380.006	540.972	573.329	712.861	464.121	530.894	422.522	610	567.726	559.469	483.871	529.741	900.127	551.216
ACTRT1	NA	-0.0969746	0	0	0	-0.0969746	0	0	0.598617	0.6359	-0.0969746	0	0	0	0	0	0	0	0	0	0	0	0	0	0.6447	0.337	0	2.1225	0	0	0.3351	0	0	0	0	0	0	0	0.6703	0	0.3452	0	0	0	0	0	0	0.4232	0
ACTRT2	NA	0	0	0	0	0	0	0	0	0	0	0	0	0	0	0	0	0	0	0	0	0	0	0	0	0	0	0	0	0	0	0	0	0	0	0	0	0	0	0	0	0	0	0	0	0	0	0	0
ACVR1	NA	969.713	941.149	555.786	707.692	506.341	741.805	581.563	816.087	751.014	744.105	681.937	666.209	784.409	838.458	510.842	726.773	905.261	784.597	447.33	696.343	728.414	845.173	746.331	629.594	723.639	713.908	425.34	778.046	622.528	868.37	518.904	882.509	1133.81	692.737	585.739	729.585	366.337	916.297	896.072	864.342	995.46	580	696.945	740.972	573.144	786.564	478.206	613.707
ACVR1B	NA	2875.17	1396.75	1518.4	1867.95	1410.99	1779.33	1759.07	2429.33	1423.49	2366.86	1436.25	2224.77	1512.64	1550.75	1545.45	1627.4	1644.52	2044.09	2287.16	1694.75	1841.98	1692.47	1180.29	2034.49	1592.88	1654.25	1160.56	1788.4	1674.15	2050.44	1441.44	1387.14	2020.98	1672.93	1676.91	901.081	1366.34	1811.81	1463.57	1576.8	1577.61	1364.64	1438.91	1811.38	1347.46	1639.96	2453.66	1379.81
ACVR1C	NA	25.7689	16.1235	3.5608	11.859	25.2654	11.4014	15.3645	19.1472	9.2208	38.6654	19.3001	32.6543	13.1941	22.4823	10.8424	22.1352	17.7197	11.634	2.886	15.8983	10.336	13.6612	11.181	13.862	23.5933	10.9957	23.7715	30.3763	13.0741	15.4168	5.6403	21.9635	17.8147	13.7125	13.6604	8.7201	15.4703	10.7248	2.4986	15.5333	24.6629	21.7857	13.926	15.9563	16.4287	9.4472	15.2349	12.3803
ACVR2A	NA	544.291	596.107	221.068	755.769	195.679	355.344	542.661	528.709	398.4	500.137	495.369	612.497	499.247	539.84	653.461	803.785	693.557	444.186	162.338	492.051	643.55	569.217	412.998	435.526	756.333	385.258	695.741	517.432	613.476	706.829	587.644	566.023	430.325	657.694	445.41	212.19	387.067	540.93	334.817	546.773	624.433	799.286	396.728	512.93	451.324	649.755	376.64	293.294
ACVR2B	NA	561.805	286.537	465.579	416.987	334.151	212.589	487.414	370.669	580.907	214.584	340.164	994.583	455.408	466.574	560.05	338.023	493.355	419.987	404.04	488.076	760.51	603.825	148.148	508.059	757.344	287.925	752.623	384.19	496.815	562.044	394.466	477.11	445.368	608.938	221.049	286.15	723.701	413.909	364.176	331.723	511.959	333.929	523.033	347.715	358.641	876.487	412.188	350.479
ACVRL1	NA	159	193.942	409.199	75	136.037	469.121	220.987	174.905	297.29	288.705	177.722	396.124	275.373	271.375	145.955	77.4733	219.165	404.863	80.0866	233.704	152.32	206.739	318.658	308.188	108.192	308.695	260.638	269.589	126.383	250.021	222.085	232.866	301.267	265.617	356.825	420.182	116.337	355.928	115.562	170.521	289.18	173.214	344.586	322.451	389.948	152.204	186.204	247.31
ACY1	NA	634.424	870.146	1352.68	887.234	2717.14	1025.57	1366.92	753.502	1196.47	810.382	1012.2	817.514	944.904	895.544	1723.57	433.481	1040.49	1016.36	1827.56	1099.36	789.886	885.304	804.857	1986.12	1677.48	1580.83	1315.53	608.906	1183.71	492.893	1380.71	802.305	831.572	720.142	1767.15	875.195	1182.48	1350.31	1173.73	1179.68	664.563	1454.99	1290.15	1133.23	1119.92	1208.5	1273.35	2399.62
ACY3	NA	-0.0138253	2.764	2.0772	3.5256	863.398	4.9881	32.0366	5.66625	0.9539	0.5703	4.0209	7.3243	4.6818	2.645	16.2636	2.7669	1.2435	2.0941	3.6075	2.3847	0.544	1.8215	2.0964	0	4.7187	6.516	0.849	14.8429	1.0057	10.7248	3.1726	2.117	3.1671	3.5551	0.8279	4.5216	3.0941	0.6703	0.6247	133.587	2.1682	1.7857	76.4308	3.6567	12.089	5.2484	0.4232	0.5895
ACYP1	NA	50.7075	45.1457	68.8427	45.8333	27.4215	43.2304	29.7483	31.9171	18.4415	112.275	44.2294	36.0113	28.9418	32.2687	54.2118	73.3229	35.1286	37.4615	34.632	42.5278	80.5118	17.3042	119.497	74.1457	41.4567	28.5074	79.3799	69.7273	56.9896	69.3758	16.9208	62.715	35.2336	44.1849	31.4602	25.8375	40.8416	55.9698	72.148	45.2192	41.7372	42.1429	24.6133	55.8472	46.4962	72.0784	133.728	27.7082
ACYP2	NA	142.746	192.1	178.338	172.756	198.421	161.52	177.836	203.555	204.764	333.445	163.247	141.909	182.163	171.395	231.026	161.403	202.689	209.877	99.5671	146.661	254.047	135.398	185.185	226.306	263.233	150.275	195.691	142.216	198.793	188.354	144.179	221.487	154.394	157.948	205.319	186.676	156.559	210.809	193.644	212.979	178.874	220.714	106.226	194.135	150.028	175.997	255.184	151.216
ADA	NA	21.3906	31.3256	24.6291	18.9103	13.8764	38.4798	24.5178	28.8403	39.1087	44.0406	50.6627	35.4009	19.5783	30.1527	17.0976	13.3734	26.1133	51.1896	15.873	32.194	14.144	26.7152	43.3263	50.6125	21.571	39.0959	36.9308	75.9406	24.8072	35.5258	50.4098	23.022	34.4418	30.4723	31.0463	42.3088	18.5644	33.85	29.6713	29.6859	26.8311	26.4286	26.5565	57.5093	35.9571	23.0931	52.0525	23.5814
ADAD1	NA	0	0	0	0	0	0	0	0	0	0	0	0	0	0	0	0	0	0	0	0	0	0	0	0	0	0	0	0.3452	0	0	0	0	0	0	0	0	0	0	0	0	0	0	0	0	0	0	0	0
ADAD2	NA	0.663052	0.6173	1.997	5.2436	1.85762	10.0356	1.9614	1.42517	1.2305	2.83462	0.8042	3.4211	6.3246	1.3225	1.7431	0.4612	0	5.8775	0.7215	2.3847	0.544	2.7322	0	0.2611	1.8167	4.3413	2.1225	13.7245	3.007	3.5995	0.3525	2.3816	0.7918	1.5236	1.9414	3.052	1.2376	1.0054	1.0088	1.7259	1.1112	1.8929	4.2328	7.3266	4.6496	0.3674	0.8464	0.2948
ADAL	NA	184.878	216.054	293.472	216.667	256.907	193.112	210.853	150.423	203.174	301.172	227.58	162.051	162.159	177.478	178.065	166.014	196.161	158.688	264.069	206.28	207.808	147.541	272.537	322.695	193.802	223.173	212.67	164.308	196.446	142.773	194.589	246.362	114.41	220.417	199.938	174.403	176.052	197.067	168.97	208.146	209.228	270	179.418	185.16	116.861	200.49	227.677	167.428
ADAM10	NA	8745.62	2712.43	3033.23	3314.74	2777.36	2852.49	2636.81	3052.71	7811.57	4492.27	3876.91	3171.74	4303.4	3690.27	2695.58	2743.84	3913.27	2358.44	1559.88	2106.12	3263.99	3531.88	2959.47	1352.03	2466.17	3333.33	1996.81	2405.59	3133.42	3561.29	2250.46	4848.9	2553.05	3655.66	2415.4	4477.31	2721.23	2430.83	3897.56	3410.08	5535.33	2993.93	2759.61	2494.84	2584.88	4247.38	2957.68	2801.77
ADAM11	NA	19.9894	48.3704	23.4421	18.5897	12.7936	34.9169	20.2681	21.227	9.8567	33.6002	24.9293	31.7388	20.8551	23.0113	25.0209	23.9798	13.0567	26.9909	20.9235	15.8983	9.792	24.8937	48.218	18.6976	13.1448	23.6204	36.9308	33.8281	27.8243	26.1416	26.7912	22.2281	31.2747	16.7598	12.8325	19.3781	34.3441	11.0599	14.9918	25.1985	18.9715	25.3571	38.8631	26.2615	34.4072	27.2918	27.9306	31.5402
ADAM12	NA	27.3545	19.3482	39.7626	8.9744	14.4134	18.5273	27.1331	20.5438	20.0313	23.9479	20.1043	36.0113	18.7271	28.5658	13.7615	12.4511	14.3001	16.9856	21.645	27.4245	21.2159	17.0006	26.5549	107.028	9.4373	13.8465	68.7676	10.3555	10.057	18.7683	52.5249	29.3728	20.9818	17.7755	12.8325	16.7943	12.3762	18.7683	8.7452	12.4266	32.2515	17.5	28.8235	36.2342	34.0972	4.8985	26.661	19.4547
ADAM15	NA	1349.94	2375.68	3987.62	1926.6	2761.17	4408.81	2300.11	3030.79	2467.05	6691.91	2673.06	2632.83	2733.73	2873.56	3034.61	1966.35	2126.68	4295	4322.51	2590.74	2438.2	1921.37	1887.49	2277.24	3082.33	3440.03	3828.46	2906.49	3028.49	1535.99	3522.82	1974.33	3209.47	2530.22	5111.61	3124.73	3797.36	3873.45	4411.77	4149.16	2475.78	2933.21	3612.65	3322.57	3849.96	2295.31	1841.9	4808.55
ADAM17	NA	820.268	419.21	360.831	372.436	386.179	322.09	334.096	576.022	499.51	565.378	465.615	386.358	405.186	431.66	315.263	531.245	415.948	352.277	256.854	375.994	408.543	400.729	260.657	413.604	355.921	349.42	563.725	474.284	375.461	371.345	302.459	414.66	226.841	410.361	237.607	444.081	404.703	392.459	347.622	448.05	417.373	310.357	343.291	348.712	378.789	341.498	333.898	318.644
ADAM18	NA	0	0	1.1869	0	0	0	0	0	0	0	0	0	0	0	0	0	0	0	0	0	0	0	0	0	0	0	0	0	0	0	0	0.2646	0	0	0	0	0	0	7.4959	1.3807	0.271	0	0	0	0	0	0	0
ADAM19	NA	276.548	305.424	171.81	98.0769	57.5234	218.052	170.317	195.221	76.3097	50.6476	66.7461	191.653	171.949	185.942	72.5605	83.9294	132.121	214.065	65.6566	137.52	97.9197	194.293	146.052	148.614	78.5319	171.859	58.5798	214.705	92.5243	183.326	210.452	239.481	211.006	182.834	114.664	160.838	84.4678	132.384	46.5371	113.566	162.071	48.5714	159.015	224.054	163.667	72.4283	52.4757	58.364
ADAM20	NA	2.21234	0.4607	1.1869	0.9615	1.41392	0.2375	0.6538	0.629656	1.5898	5.76464	0.8042	0.3052	1.2768	1.587	0.834	1.8446	0.9326	0.4654	0	1.9873	2.72	0.3036	2.7952	0.6447	1.0111	0.8145	0.849	2.0711	1.3409	0.6703	2.1151	1.5877	1.5835	1.0157	0.8279	1.2919	0.9282	1.0054	1.5616	1.0356	0.542	0.7143	1.2954	0	0.9299	1.3996	0.4232	0
ADAM21	NA	32.2837	4.146	3.8576	2.5641	9.28301	6.1758	4.5767	19.5372	32.1137	39.8422	16.0834	23.8041	37.8798	14.8119	9.5913	13.3734	37.9265	5.817	21.645	74.3243	29.3759	32.4833	6.9881	6.4475	16.8523	8.5522	8.0653	3.797	19.4435	33.85	4.9352	18.2588	59.7783	13.2047	7.4511	1.2919	17.3267	24.801	0.6247	7.5941	11.9249	5.7143	5.1817	7.3133	2.4798	17.8446	5.9247	16.8018
ADAM21P1	NA	6.42326	0.4607	1.1869	0.3205	0.239265	1.9002	0.6538	3.69889	3.8155	9.06858	13.6709	4.8829	13.1941	3.703	2.5021	2.7669	12.7458	1.6288	15.1515	27.4245	7.072	7.5896	2.0964	0.3224	2.3593	0.8145	4.2449	0.3452	2.0114	9.049	1.4101	4.4985	10.6888	3.5551	0.414	0	2.7847	6.3678	0.6247	1.3807	4.0653	1.0714	2.267	5.3188	1.5499	3.1491	2.116	1.4738
ADAM2	NA	8.39871	4.146	1.4837	9.6154	-0.0439067	2.6128	42.1706	48.4491	0.318	232.439	4.0209	0.9155	61.7142	45.2291	35.4462	0.9223	34.8178	4.8863	6.4935	16.6932	82.6878	54.6448	39.1335	37.0729	0.337	0	2.5469	1.3807	19.4435	96.5228	0	18.2588	0.3959	40.6298	1.2419	0.323	142.946	0	56.8439	166.724	39.027	5.3571	1.9432	21.94	0	54.5836	38.9336	0
ADAM22	NA	1676.81	210.526	211.869	127.885	35.8425	233.492	244.851	528.542	83.3047	93.316	79.6129	282.292	248.559	261.588	87.156	72.4006	374.913	199.174	44.0115	156.2	51.6799	317.851	289.308	113.475	125.044	287.111	49.241	100.794	125.377	416.59	239.711	213.549	128.662	157.948	156.473	339.117	124.072	395.811	69.9617	91.1288	361.542	185.714	334.871	202.446	255.419	115.465	76.5975	126.75
ADAM23	NA	9.80906	63.1118	6.5282	10.5769	0.405734	26.1283	6.865	6.10829	69.3146	11.4478	12.0626	8.8502	8.5123	34.6492	2.9191	1.8446	13.0567	42.3477	0.7215	31.399	10.336	43.7158	16.0727	21.599	5.3927	14.2537	1.698	7.9392	9.7218	32.5094	32.784	53.7179	7.5218	16.2519	3.7256	17.1173	10.2104	8.0436	26.548	11.0459	45.5315	3.2143	14.5737	19.613	17.9785	10.147	8.4638	4.1268
ADAM28	NA	31.2998	760.567	58.7537	460.897	42.1142	122.565	111.801	61.403	30.8418	260.468	31.3626	124.208	127.259	78.0268	79.2327	54.4157	150.462	123.32	1275.61	81.4785	41.3439	756.831	194.27	25.4674	61.3425	91.2238	114.613	324.128	71.7399	169.585	153.697	115.11	86.3025	129.507	25.6649	103.673	412.438	74.7382	21.5507	90.4384	182.126	59.2857	97.4817	198.125	88.6528	69.2792	16.0813	48.9315
ADAM29	NA	-0.2416	0.4607	0.2967	0.641	-0.2416	0	0	-0.2416	0.318	-0.2416	1.6083	0	0	0	0	0.4612	0.3109	0	0	0	0	0	1.3976	0.3224	0	0.8145	5.9429	0.3452	0	0	0.3525	0.2646	0.3959	0.5079	0	0.6459	0	0	0	0	0.542	0.3571	0	1.6621	1.2399	0.3499	0.4232	0
ADAM30	NA	-0.0726704	0	0.2967	0	-0.0726704	0	0	-0.0726704	0	0.413534	0	0	0	0	0	0.9223	0	0.2327	0	0	1.088	0	0	0	0	0	8.4898	0	0	1.0054	0	0.2646	0	0	0	0	0.3094	0.6703	0	0	0.271	0	0	0	0	1.3996	0	0
ADAM32	NA	5.85253	12.8988	1.4837	8.0128	1.63308	21.3777	66.0347	5.11081	2.8616	4.84019	1.6083	5.1881	2.5537	5.29	23.3528	24.9021	10.5697	22.1046	186.147	1.5898	1.088	14.5719	2.0964	4.8356	72.8021	25.2494	0.849	4.4874	57.3248	7.7084	62.0428	10.3202	3.1671	40.1219	2.4837	3.2297	68.9975	1.3406	7.1836	12.4266	4.3363	62.8571	80.3171	23.9345	7.7494	4.5486	1.2696	1.7686
ADAM33	NA	161.261	220.661	93.1751	74.359	85.7046	211.734	199.264	158.178	28.2982	30.9581	1593.1	239.396	125.982	118.495	58.799	35.9697	78.9741	213.74	26.6955	123.017	62.0158	177.596	273.236	38.3623	52.9163	70.8613	21.6491	102.865	127.724	167.246	114.92	189.203	163.104	93.9563	111.766	128.218	54.2234	190.7	68.0878	122.541	98.3806	31.7857	136.993	222.059	167.864	54.2337	66.8642	73.9867
ADAM3A	NA	0	0	0	0	0	0	0	0	0	0	0	0	0	0	0	0	0	0	0	0	0	0	0	0	0	0	0	0	0	0	0	0	0	0	0	0	0	0	0	0	0	0	0	0	0	0	0.4232	0
ADAM5P	NA	0	0	0	0	0	0	0	0	0	0	0	0	0	0	0	0	0	0	0	0	0	0	0	0	0	0	0	0	0	0	0	0	0	0	0	0	0	0	0	0	0	0	0	0	0	0	0	0
ADAM6	NA	70.1589	5140.55	5369.52	742.894	765.831	10087.5	10750.4	4203.73	446.564	967.035	1843.62	14069.1	1115.51	5591.55	2725.3	3627.83	7533.29	4813.16	545.895	1493.24	722.185	641.442	8094.56	324.223	895.102	51259.7	1032.1	11641.4	2065.26	12490.3	7553.58	5417.7	5971.77	4428.9	266.336	15880.4	1754.92	2448.99	1142.87	6170.35	2926.25	1010.17	10240.9	2737.26	3680.84	5061.57	23.2967	814.394
ADAM7	NA	6.75686	20.2695	265.875	33.9744	0.00660557	0	1.9614	0.59511	0.9539	0.412138	123.038	4.8829	0.8512	1.3225	54.2118	18.446	4.6631	16.753	31.746	1.1924	0	138.737	130.678	0.3224	10.7855	0.4072	9.7633	0	3.3523	40.8881	0.705	10.0556	0.3959	35.551	0	397.897	773.205	0.3351	0	2.4163	2.7102	22.5	1.2954	63.1605	17.0486	2.0994	0	10.6116
ADAM8	NA	44.7873	193.482	120.475	72.4359	27.8365	229.929	150.049	148.861	49.9192	55.3827	109.367	204.166	79.1644	102.625	29.608	89.9243	91.0857	205.224	82.2511	75.9141	82.1438	88.0389	138.365	44.8098	61.3425	171.859	91.2657	401.45	98.5585	79.0951	118.093	124.901	163.104	114.271	52.9856	128.218	141.089	78.0897	87.4522	181.222	89.1659	56.7857	159.339	221.394	127.4	56.683	24.1219	48.9315
ADAM9	NA	12179.7	3748.01	5594.66	3825	2090.75	4043.47	5330.17	6098.38	5197.01	3586.48	3835.09	3211.11	9270.33	4776.04	5449.54	3548.55	6232.69	4108.43	11146.5	4000.4	4664.24	5180.94	4630.33	6814.96	2861.19	3630.63	1433.93	2797.38	6425.08	7948.05	4486.12	5896.27	3768.01	5499.75	5899.2	5719.12	6080.76	3582.07	3925.04	2631.34	6143.78	5350	4181.35	5299.83	2837.2	2919.52	3902.24	2820.34
ADAMDEC1	NA	6.8359	11.9774	60.5341	8.3333	6.73745	21.8527	71.592	36.3289	17.8056	7.99291	49.8586	37.5372	30.6443	60.57	25.8549	95.4581	32.0199	42.5804	33.9105	52.4642	40.2559	18.2149	55.2061	7.4146	70.1057	76.5628	25.045	83.8799	15.0855	102.555	193.884	82.0323	44.7348	108.685	12.0046	35.8495	15.4703	65.6891	9.9945	62.1332	84.0165	31.4286	102.663	140.283	20.7683	5.5983	2.9623	31.8349
ADAMTS10	NA	85.0562	61.2691	111.276	44.2308	26.2335	117.34	63.7463	80.414	36.2471	45.7077	32.1668	107.118	41.2847	85.1683	17.9316	20.7518	33.8851	91.9086	15.873	72.337	35.3599	73.4669	87.3515	56.0928	21.908	46.8336	39.9022	95.9613	50.2849	90.4902	65.568	61.6565	85.5107	69.0706	41.809	95.9216	42.3886	103.226	64.3398	30.0311	57.4565	25.7143	92.6238	72.8008	66.6446	25.5423	65.5946	30.0663
ADAMTS12	NA	35.3391	17.5055	43.9169	6.4103	2.73727	16.3895	16.999	1.90648	8.9028	10.2137	4.825	25.0248	20.4295	29.0948	4.1701	7.8396	27.6677	15.5896	12.2655	14.3084	5.984	27.0188	34.9406	34.8162	2.6964	8.145	25.894	4.4874	4.6933	24.4659	13.0431	17.7296	8.7094	7.6181	19.4557	38.4332	8.354	72.3921	3.748	5.1778	19.5135	6.0714	17.1645	19.9454	31.3075	6.9979	13.9653	6.4849
ADAMTS13	NA	48.7049	54.8198	102.374	81.7308	83.445	101.188	113.109	122.164	59.14	272.209	152.792	108.034	51.0738	72.4724	58.799	98.225	28.2894	110.988	29.5815	46.1049	65.8238	70.1275	83.1586	84.4616	46.5125	44.3901	329.405	72.1436	144.821	40.8881	27.1437	91.8232	46.7142	80.2438	81.1342	57.4883	211.324	45.5802	149.918	86.2962	32.7935	38.2143	102.016	85.4329	64.4748	106.368	130.343	89.9042
ADAMTS14	NA	4.96605	9.6741	8.0119	1.6026	-0.439696	3.5629	6.5381	1.75497	2.5437	1.8483	4.0209	8.5451	2.9793	6.3479	2.5021	4.6115	2.487	15.1242	2.1645	4.372	3.264	7.286	8.3857	7.0922	1.6852	5.7015	7.6408	4.8326	2.3466	2.346	2.8201	5.557	6.3341	5.0787	1.6558	3.8756	2.1658	8.0436	7.8082	10.0104	2.7102	4.2857	6.801	9.3079	7.1294	3.1491	6.7711	1.7686
ADAMTS15	NA	42.3358	19.3482	21.9585	6.4103	7.55981	47.7435	25.8254	52.278	4.4514	36.5991	8.8459	15.8694	20.4295	19.3083	6.6722	3.6892	11.8132	26.7582	9.3795	12.3211	3.808	13.054	26.5549	4.8356	3.0334	25.6567	8.0653	12.7718	11.3979	11.3951	15.5107	8.7325	7.5218	15.744	9.9348	7.7512	4.6411	14.4114	28.7343	35.2088	15.7192	18.9286	16.193	11.6348	32.8573	5.9482	8.0406	27.1186
ADAMTS16	NA	6.02227	4.6067	21.365	0.641	0.951989	1.6627	2.6152	1.09683	0.9539	32.0252	2.4125	4.8829	1.7025	9.5219	1.251	4.6115	6.2175	2.0941	7.215	5.1669	1.632	10.0182	3.4941	1.6119	2.0223	4.0725	9.7633	1.3807	2.0114	2.346	4.5827	8.9971	3.9588	2.0315	2.4837	4.5216	25.3713	11.7302	1.874	1.3807	10.8408	1.0714	2.5909	1.6621	4.3396	2.4493	4.2319	9.7273
ADAMTS17	NA	115.169	32.7076	9.1988	25.641	36.1728	52.4941	53.2854	118.166	41.6524	18.6074	42.621	39.0631	54.0531	44.7001	65.4712	69.1726	36.9939	58.6353	6.4935	55.2464	45.6959	55.252	20.9644	46.0993	55.9498	31.3582	17.4041	44.874	78.1093	25.4713	58.5177	31.7544	55.0277	64.4997	16.972	22.9307	42.698	51.2778	17.1781	22.437	30.6254	52.1429	57.9708	48.2014	37.8169	43.7369	31.3161	38.0251
ADAMTS18	NA	0.740381	12.4381	2.3739	0.641	0.962585	1.6627	1.6345	8.69739	1.5898	0.186345	1.6083	1.2207	0.4256	1.058	0.834	0.4612	1.5544	2.0941	4.329	1.1924	0.544	1.5179	0.6988	1.2895	0.337	1.629	1.2735	0.6904	1.0057	1.0054	0	0.5292	0	1.0157	0.414	0	0.3094	1.0054	0	0.3452	2.4392	1.7857	1.6193	0.6648	10.5391	0.3499	0.4232	0.8843
ADAMTS19	NA	29.2241	0.9213	3.5608	0.641	2.43724	0.7126	1.3076	3.99634	3.4975	4.57229	9.65	1.5259	4.6818	7.9349	0.417	0.4612	3.7305	6.7477	2.1645	1.1924	1.632	3.3394	0.6988	1.2895	1.0111	2.4435	3.8204	0.3452	12.0684	1.6757	2.4676	1.0585	0	2.5394	4.1395	2.9067	2.4752	8.3787	1.5616	1.7259	3.7943	2.5	0.6477	1.9945	2.1698	3.499	1.2696	0.2948
ADAMTS1	NA	1339.73	5421.17	1880.42	8673.72	875.795	3586.22	1215.76	1782.62	1251.16	955.158	1133.08	1622.03	1900.37	1880.05	338.199	1319.35	556.773	2868.94	795.094	2762.32	587.519	1289.31	7773.58	1427.79	410.86	1063.33	2913.71	3277.53	894.402	1351.99	2050.94	1415.72	1646.48	1444.39	2239.47	6888.59	373.453	1001.42	3661.75	1715.22	1840.5	322.857	3105.81	5547.82	3089.21	1127.71	2115.11	9013.71
ADAMTS20	NA	0	0	0	0	0	0	0	0	0	0	0	0	0	0	0	0.4612	0	0	0	0	0	0	0	0	0	4.4797	2.1225	0.3452	0	0	0	0	0	0	0	0.323	0	0	0	0	0	0	0	0	0	0	0	0
ADAMTS2	NA	175.154	74.6286	163.205	44.5513	61.3	87.6485	76.8225	99.5057	159.614	62.526	110.171	99.4888	80.0157	291.212	32.5271	65.4834	155.125	101.216	112.554	235.692	36.9919	410.747	176.101	117.988	44.1531	80.6353	86.5963	13.117	22.7958	200.754	203.049	99.2326	137.371	35.0432	99.762	263.219	102.104	284.206	75.896	49.7066	168.846	31.0714	73.5161	115.019	97.9521	33.5899	107.067	65.1437
ADAMTS3	NA	303.997	96.2801	21.365	135.256	79.2536	58.4323	94.8022	99.8548	142.763	9.20961	205.868	86.6712	122.577	80.9363	102.168	33.664	148.908	85.6262	185.426	108.108	145.248	135.094	177.498	26.7569	242.674	87.1513	125.225	30.0311	47.2679	205.781	143.827	73.5644	201.504	96.4957	150.678	44.2466	165.532	62.3377	5.6219	18.64	88.0818	191.071	118.532	97.0677	74.704	176.697	25.3915	96.9786
ADAMTS4	NA	103.845	2936.77	75.9644	8.0128	122.02	356.532	69.9575	98.8703	223.842	95.5928	100.521	91.8593	150.242	187.529	10.8424	550.614	15.2328	333.663	20.202	530.207	45.1519	22.4651	575.821	295.616	11.7966	39.0959	20.3756	445.288	38.2166	72.7273	185.071	28.3144	193.983	91.417	539.791	725.71	32.1782	60.9971	91.2001	366.586	87.2688	9.2857	148.328	2260.81	310.285	181.246	529.835	94.9153
ADAMTS5	NA	249.688	113.786	195.252	145.833	93.3884	142.28	155.606	297.975	164.702	80.5302	31.3626	242.618	131.089	138.597	73.8115	28.5913	128.701	120.063	19.4805	93.7997	31.0079	118.094	145.353	107.35	56.6239	193.036	84.8983	130.48	94.2005	236.615	155.46	169.886	85.5107	179.279	217.738	152.441	60.6436	339.841	18.7398	50.7421	213.294	87.1429	250.343	187.155	271.538	126.312	34.7017	84.0088
ADAMTS6	NA	11.662	20.7302	14.5401	2.2436	23.0808	7.1259	9.8071	7.87453	3.4975	8.67112	10.4542	15.8694	10.2148	13.4894	3.7531	6.9173	6.8392	10.2379	6.4935	15.8983	4.896	6.3752	8.3857	21.9213	3.0334	4.0725	11.0368	7.5941	5.0285	21.7847	15.1582	9.7909	11.4806	14.7283	7.8651	13.8876	7.1163	10.3896	4.3726	5.1778	13.009	6.0714	11.0112	15.9563	8.6793	6.2981	13.5421	4.1268
ADAMTS7	NA	33.5618	29.4829	63.5015	15.0641	17.3317	63.1829	19.9412	35.7221	107.151	75.0202	74.7878	49.7444	37.4541	54.222	15.4295	15.218	25.4916	76.5517	7.9365	36.1685	9.792	37.037	25.1572	74.7905	23.5933	35.0234	28.4409	23.8177	34.529	15.752	40.5393	23.022	30.0871	17.7755	36.4276	83.9717	12.6856	34.5203	41.8521	32.4474	30.6254	18.5714	38.8631	47.2042	35.9571	26.2421	113.415	31.5402
ADAMTS8	NA	102.86	343.199	57.5668	82.6923	45.1449	211.639	105.917	131.425	44.514	56.0755	53.0752	93.3852	97.0403	150.764	44.6205	33.664	67.4594	143.564	61.3276	161.367	84.3198	139.951	112.509	30.6254	56.2868	101.812	12.3103	157.404	77.4388	99.204	187.891	87.3247	179.731	83.7989	59.1949	90.1081	51.9802	109.594	37.1672	51.4325	120.875	40.3571	113.999	159.563	95.7822	61.5815	29.2002	68.6809
ADAMTS9	NA	440.449	728.32	111.869	282.051	129.706	478.622	162.798	364.167	275.351	111.233	82.8296	221.866	642.253	345.17	239.366	89.002	220.409	943.982	2546.9	310.413	249.695	221.919	238.295	138.943	227.169	329.872	118.433	397.998	236.674	238.626	543.227	265.679	824.228	396.14	114.25	286.796	149.134	299.288	81.5179	181.567	204.35	131.071	419.398	719.365	234.651	423.723	97.3339	162.712
ADAMTSL1	NA	94.6516	2690.78	96.1424	1472.12	56.9559	535.867	203.988	244.468	97.2948	397.139	113.388	323.186	216.638	172.717	2315.26	30.8971	139.582	355.535	352.092	195.151	60.3838	520.947	10548.6	101.87	35.3899	397.475	159.609	107.007	111.968	231.923	861.197	163.8	4366.19	483.494	38.4974	258.375	153.465	97.1931	73.085	73.5243	191.341	365.357	1872.55	158.234	282.387	172.848	433.347	99.042
ADAMTSL2	NA	71.1317	118.853	340.356	62.8205	38.6806	150.594	97.4175	157.601	173.286	208.643	98.913	114.748	60.4374	280.632	56.7139	65.9445	132.121	172.881	64.2136	124.006	52.7679	407.104	273.934	110.251	97.4065	191.814	47.543	101.139	37.5461	176.623	130.078	143.689	220.111	142.712	103.487	324.26	132.735	378.048	127.43	66.2755	187.005	42.1429	172.617	142.61	160.257	63.6809	184.511	107.001
ADAMTSL3	NA	970.678	753.657	559.941	773.397	614.124	518.29	216.084	665.382	891.233	276.388	934.446	554.513	330.277	492.495	104.671	109.754	507.966	343.901	48.3405	168.124	58.2079	506.982	388.539	163.443	154.03	357.565	176.164	598.895	197.117	537.243	194.941	356.973	339.668	352.971	246.3	235.444	562.809	470.884	129.304	376.596	1259.71	178.214	353.007	225.716	618.4	213.436	251.799	123.802
ADAMTSL4	NA	133.905	240.47	70.0297	58.9744	46.1427	81.9477	90.5525	101.896	38.1548	45.5602	55.4878	100.71	42.9871	144.151	46.7056	104.681	76.4747	359.025	15.1515	80.6836	42.4319	95.3248	120.196	45.7769	35.0529	91.2238	46.6941	100.794	37.2109	109.594	112.1	58.4811	116.785	50.2793	53.3996	50.383	47.6485	163.217	62.1535	40.3866	51.494	30.3571	94.5669	142.942	154.368	53.8838	59.6699	22.1076
ADAMTSL5	NA	43.6034	41.4603	34.7181	46.7949	38.4524	41.0926	31.3828	43.9999	13.6721	78.5086	8.0417	51.5755	22.132	32.5332	7.0892	5.995	11.1914	53.5164	5.772	23.0525	10.88	20.9472	36.3382	12.8949	6.7409	11.8102	41.6002	55.2295	10.057	12.4005	15.5107	21.4342	37.6089	13.2047	21.1115	48.1223	16.7079	50.9426	15.6165	13.117	19.7845	26.0714	18.46	28.9209	44.9464	11.5465	6.7711	27.7082
ADAP1	NA	36.6558	99.1685	122.896	111.17	118.74	145.713	62.8146	85.9861	157.398	309.946	57.4017	128.191	113.937	85.1974	32.0142	62.5597	75.5359	122.145	100.491	69.6502	35.4959	155.531	127.079	241.879	64.0591	124.895	53.2779	191.332	66.1951	71.1755	77.8179	59.91	98.8757	76.4347	161.929	263.122	93.7129	45.4127	57.8527	263.4	69.3922	118.493	86.3765	103.54	116.712	94.3142	130.148	133.996
ADAP2	NA	34.0825	62.6512	147.181	78.8462	109.808	65.7957	107.225	40.4508	108.105	119.184	58.7044	114.748	52.7763	124.049	51.7098	106.987	74.6095	85.3935	82.9726	134.738	79.4238	129.63	134.172	115.409	91.6767	110.772	148.996	126.683	52.9668	132.049	159.69	82.2969	136.976	120.874	96.4504	181.185	61.2624	92.501	64.9645	75.5954	119.52	56.7857	137.964	183.498	108.491	67.8796	103.259	112.896
ADAR	NA	8958.33	6881.95	8409.5	9796.47	5275.7	7747.51	8051.65	7422.57	8671.64	7632.56	6324.8	8892.96	6635.34	9233.35	7101.75	15342	7790.78	7434.59	6197.69	7079.49	6670.51	9191.56	6284.42	7431.33	7077.64	8143.35	6788.04	7090.78	6636.27	8820.11	9352.25	8472.08	6896.67	7717.12	6791.68	8179.82	9037.44	8412.57	10558.6	10792.5	8308.96	6519.29	7180.29	6247.24	8303.3	7055.63	5887.85	6875.46
ADARB1	NA	652.649	941.149	621.662	1005.13	570.624	876.96	1066.69	1105.41	719.855	571.626	879.762	859.388	810.371	614.693	881.985	771.043	769.41	893.723	608.225	812.401	671.294	890.407	1109.71	831.399	968.672	600.285	1584.63	570.936	963.124	848.597	761.787	776.925	1045.92	901.473	592.777	596.199	1068.07	732.635	654.954	578.184	805.475	1293.21	856.284	723.354	770.598	633.66	907.744	901.99
ADARB2	NA	176.539	4.146	5.3412	9.9359	3.96071	12.5891	12.7493	46.2102	168.199	1.79797	87.6546	73.8537	54.9044	212.921	30.859	32.2805	75.5421	121.924	50.5051	113.275	179.519	55.5556	5.5905	17.7305	102.125	19.9552	18.6776	6.9037	37.8813	51.2778	27.4963	79.3861	47.5059	85.3225	12.0046	63.3018	222.463	11.0599	104.943	19.3303	83.2035	15	2.267	79.7817	13.0189	132.26	4.2319	21.8128
ADAT1	NA	1045.44	345.503	473.294	379.167	307.822	315.914	387.708	294.419	322.09	211.436	251.705	342.413	379.223	406.798	276.48	308.51	358.747	345.064	171.717	214.229	176.799	334.548	361.286	495.809	375.133	313.989	247.903	237.487	332.886	247.675	350.753	412.808	227.237	267.649	432.164	363.339	493.193	410.222	374.17	481.533	300.562	285	230.588	276.576	403.897	369.489	148.117	227.266
ADAT2	NA	168.817	85.224	60.2374	101.603	143.442	75.0594	145.472	323.944	89.6639	33.6235	166.463	100.404	140.027	94.9547	265.221	123.127	96.9923	115.409	259.74	119.634	149.056	97.1463	111.111	248.549	150.997	69.2323	115.886	135.658	275.897	132.384	130.431	84.9431	117.973	115.795	48.4322	33.9117	123.144	154.839	109.94	121.16	87.5398	105.714	97.8055	150.588	108.801	138.908	127.38	88.7251
ADAT3	NA	11.0315	15.6628	58.457	26.6026	23.9262	65.3207	38.2478	28.5759	27.3443	33.8151	55.4878	52.7962	33.198	37.0297	11.2594	30.4359	9.9479	111.686	25.974	36.566	35.9039	21.2508	44.0252	16.441	37.7492	32.9872	81.0779	42.4577	32.1824	20.1089	71.9133	14.0249	39.9842	26.4093	93.1388	35.5265	45.4827	24.4659	95.5727	38.6607	12.467	21.0714	27.528	49.8635	27.2778	18.1945	34.7017	37.4355
ADC	NA	95.406	80.6173	100.594	72.4359	26.6412	113.539	147.107	117.693	81.397	135.431	114.996	140.078	76.6107	102.89	84.6539	103.298	71.8116	104.241	38.961	121.622	85.4078	149.97	125.786	90.9091	79.543	70.0468	129.045	101.139	76.0979	107.918	86.0139	106.377	173.001	86.8461	77.8226	71.6989	109.22	89.8199	227.063	94.2354	125.754	114.286	93.5954	74.7953	84.0032	155.703	131.612	70.1548
ADCK1	NA	109.1	176.437	268.843	161.859	461.512	236.342	170.971	217.928	168.517	249.92	128.667	158.694	191.952	193.083	258.966	284.991	153.26	214.763	350.649	181.24	202.911	190.953	204.752	269.181	251.1	228.06	272.099	206.766	240.027	174.613	218.56	155.067	243.864	141.696	273.207	218.327	189.356	209.803	285.157	255.437	163.426	293.214	248.724	162.223	332.603	242.827	208.633	338.688
ADCK2	NA	559.599	732.926	1293.47	863.462	856.603	983.406	708.728	549.523	861.663	1313.68	704.453	842.603	620.973	718.111	720.601	687.114	748.893	687.104	909.091	674.881	603.294	859.138	682.04	699.871	900.269	943.596	1403.37	936.831	736.172	630.415	683.881	584.546	845.21	640.427	993.066	897.852	1451.73	721.24	827.985	769.779	744.495	865	774.024	656.537	978.281	784.815	526.026	1125.13
ADCK4	NA	333.233	647.242	616.914	652.885	415.144	1060.1	562.929	535.836	375.825	438.66	443.902	661.631	450.301	561.793	788.574	451.466	508.899	1007.97	608.947	605.723	443.903	470.249	526.206	726.628	639.715	761.963	409.21	737.314	688.904	443.402	837.226	503.572	703.88	404.774	548.484	571.008	652.228	719.899	761.146	506.731	455.586	722.5	725.769	697.425	545.246	488.454	614.473	937.657
ADCK5	NA	35.3258	42.8423	89.3175	97.1154	187.118	162.47	139.915	102.087	131.952	157.3	242.859	104.982	59.5861	87.0198	79.6497	117.593	37.9265	130.999	91.6306	89.0302	112.608	117.486	111.111	60.9284	80.2171	80.2281	293.324	116.672	102.581	100.21	93.7693	85.4723	145.685	75.1651	120.873	80.7421	166.77	105.237	262.044	133.587	62.3348	62.5	79.0217	105.046	82.7633	116.165	140.499	147.384
ADCY10	NA	11.3938	4.146	1.4837	14.1026	8.54086	1.4252	1.6345	5.52565	1.9077	12.2874	1.6083	2.4414	0.8512	1.587	6.2552	3.6892	2.487	2.0941	15.1515	3.9746	5.44	1.8215	8.3857	0.6447	3.7075	2.4435	10.1878	0.6904	4.0228	3.6866	4.2302	3.9693	4.3547	1.0157	3.3116	5.4905	1.8564	5.6975	1.5616	1.7259	2.1682	12.5	6.4772	3.3242	4.3396	1.7495	3.8087	1.7686
ADCY1	NA	1304.75	163.538	133.531	153.526	83.4711	477.672	949.984	532.6	1444.48	765.751	1083.22	839.246	1009.56	1983.47	498.332	510.955	904.64	1143.16	2187.59	2676.87	2740.66	801.761	474.493	1078.98	411.871	278.966	244.083	160.511	853.503	499.372	196.704	1146.07	473.872	994.921	178.827	685.985	2562.19	367.323	198.954	518.122	699.505	300	1533.15	495.976	405.757	2116.86	629.285	804.127
ADCY2	NA	244.007	1640.45	127.3	1082.37	199.799	584.086	212.161	265.955	318.593	996.382	440.685	292.973	208.977	276.665	283.987	39.6589	330.147	442.325	233.045	141.097	43.5199	290.528	1302.59	174.081	106.844	215.028	31.8369	282.361	151.861	300.293	200.229	336.332	517.023	207.72	353.099	765.435	105.817	172.937	818.615	153.607	531.472	253.571	356.569	189.482	176.376	77.6767	106.644	145.615
ADCY3	NA	653.841	969.674	634.745	481.939	347.203	931.264	595.136	684.266	440.014	682.053	295.428	757.894	569.486	648.945	390.371	247.652	570.52	689.133	364.048	638.176	322.238	722.301	640.021	509.2	328.044	611.611	517.82	921.767	451.938	644.337	738.486	478.473	618.895	576.806	595.397	760.044	324.205	630.596	281.418	411.46	652.627	461.318	792.367	753.681	836.768	324.699	559.437	469.592
ADCY4	NA	56.1248	96.2801	124.926	50.641	121.057	136.817	69.9575	100.362	75.6738	193.346	49.0544	134.89	104.276	114.528	63.8032	19.3683	58.4441	145.192	13.7085	71.1447	31.0079	55.8591	140.461	112.186	30.3342	76.9701	53.4859	87.3317	58.3305	95.1822	106.107	92.0879	80.3642	147.283	72.4413	124.989	48.2673	91.8307	81.8302	73.5243	77.783	42.1429	100.073	118.675	101.672	92.7222	110.876	94.031
ADCY5	NA	1512.97	537.602	244.214	263.782	54.1525	632.779	416.149	823.857	125.911	147.718	115.8	512.398	304.315	335.648	138.032	73.3229	288.49	552.382	61.3276	193.164	108.8	440.801	378.756	120.89	140.211	432.091	61.5513	391.439	221.254	350.23	361.682	322.572	378.068	261.046	392.011	381.103	161.201	476.582	129.617	147.049	337.963	221.786	504.897	286.549	559.815	174.598	421.921	161.828
ADCY6	NA	3465.66	2009.44	2789.91	1427.88	2661.33	2099.05	2086.3	2872.22	2363.06	2785.16	2845.16	2520.18	2015.29	3080.61	2130.94	3207.76	1402.04	2512.24	2341.99	2258.74	3415.77	1462.66	2233.4	2774.66	2367.75	1266.14	2602.13	1508.11	2741.2	2646.67	1097.38	2269.91	2214.17	2001.02	2852.94	2327.31	1958.54	1958.27	2209.1	3280.98	1610.41	2046.43	2080.8	2395.78	2326.67	2477.96	2994.5	2549.45
ADCY7	NA	143.827	136.358	226.41	139.744	131.038	196.2	264.466	262.757	188.866	125.468	116.605	254.215	179.184	263.704	111.76	139.267	153.571	320.633	76.4791	198.331	134.912	216.454	271.838	259.188	101.788	217.878	205.029	313.428	104.257	191.37	307.747	212.226	302.85	234.129	128.325	311.664	155.941	179.305	72.148	198.136	260.722	151.429	292.121	337.742	223.182	95.8712	95.2179	100.516
ADCY8	NA	-0.488586	0	0	0.9615	-0.488586	0.2375	0.6538	2.30072	0.318	-0.488586	0	2.7466	0.4256	0	0.417	0.4612	0	0	0	0	0.544	0	0	0	0	2.8507	0	0	0	0.3351	0.705	0	0	0	0.414	0	0	0.6703	0	0	0.542	0	0.6477	0.3324	0	0.3499	0	1.4738
ADCY9	NA	345.968	332.143	680.415	295.192	937.465	438.955	375.613	498.219	381.866	231.336	319.256	625.315	343.471	467.368	232.277	392.9	321.132	495.143	90.9091	416.534	267.103	429.569	326.345	616.699	201.891	465.893	492.41	533.31	251.76	407.206	395.523	246.097	351.94	335.195	266.17	448.926	282.178	454.462	508.16	213.669	519.818	481.429	454.375	331.094	699.923	352.694	854.846	436.551
ADCYAP1	NA	4.08898	76.9319	13.6499	3.8462	2.16016	23.753	3.5959	6.51242	1.2718	7.25542	5.6292	10.9865	66.8216	5.5545	1.251	10.6065	2.1761	1.6288	0.7215	7.9491	4.352	6.0716	37.037	3.2237	2.3593	4.0725	1.698	8.2844	8.7161	49.9372	1.0575	5.557	22.9612	29.4566	19.0417	16.1484	3.0941	1.0054	1.874	47.2903	11.3829	29.2857	1.9432	53.8526	28.8277	0.6998	4.6551	0.5895
ADCYAP1R1	NA	4.40585	20.7302	0.5935	1.6026	0.442681	12.3515	5.5574	0.442681	0	0.442681	0	1.8311	13.1941	3.9675	0.834	0	10.5697	5.3516	0	1.9873	1.088	1.2143	3.4941	0.3224	0.337	3.258	0	3.1067	2.3466	1.3406	2.4676	4.4985	2.7712	2.5394	4.5535	1.2919	0.6188	3.0163	0	4.1422	3.5233	3.5714	9.0681	4.6539	8.6793	0.3499	0	0.8843
ADD1	NA	5768.26	6615.23	7055.79	6968.27	4352.4	8034.92	6754.82	6835.33	5762.97	5225.42	6130.19	6461.89	5683.24	6263.04	5155.55	2920.47	5926.48	6313.77	4413.42	4925.28	5504.18	7031.88	5361.98	4381.69	4808.98	6740.79	5129.13	6083.88	5911.16	5377.13	5327.58	6036.52	4405.38	5756.22	5771.71	6925.08	6405.94	5524.93	6121.65	4879.19	5961.65	5687.5	6407.88	4775.93	7182.43	5322.25	5382.14	5719.09
ADD2	NA	225.268	15.6628	35.0148	20.8333	4.70827	21.3777	31.7097	23.0796	182.507	13.4463	23.3209	35.7061	32.7724	108.444	15.0125	62.2553	64.9724	15.1242	12.2655	27.8219	44.6079	54.6448	7.6869	171.825	28.3119	71.6758	6.7919	16.2237	35.5347	22.7901	13.3956	119.608	11.8765	29.4566	4.1395	16.4714	34.0347	23.1253	796.439	494.995	136.324	25.7143	23.9656	17.6185	53.0057	116.165	380.025	26.5291
ADD3	NA	1309.51	1222.62	582.196	2066.03	5693.45	1681.47	1659.37	1504.49	426.698	2171.28	1363.87	2612.34	1665.01	923.362	683.486	947.203	1506.49	940.725	1435.06	683.227	450.975	960.231	1131.38	1693.42	514.333	1405.42	5966.23	2774.59	1534.03	2603.77	642.989	1379.99	781.473	1657.19	947.946	1821.86	725.557	2211.98	1681.27	1284.78	2210.72	2950	1451.86	1296.12	1888.99	434.92	754.549	926.161
ADH1A	NA	0.377826	1.8427	1.4837	0	1.66546	0	1.3076	1.86133	0.318	1.70814	0	1.5259	2.1281	1.058	3.3361	0.4612	1.2435	0.698	1.443	0.7949	0	1.5179	0	0.6447	1.0111	0	0.4245	1.3807	0	0.6703	2.1151	0.2646	1.5835	0	4.9674	1.2919	0.6188	1.0054	0.3123	0.3452	0.271	0.7143	0.3239	0.6648	1.2399	0	0.4232	0.2948
ADH1B	NA	26.1937	432.109	21.9585	24.6795	37.6033	35.6295	55.9006	68.6907	42.6062	57.2575	47.4461	46.9978	48.9458	140.184	91.7431	10.1453	78.9617	143.564	10.8225	127.981	31.5519	86.8245	51.0133	95.4223	14.493	85.9295	82.7758	49.0162	16.0912	31.1688	126.553	21.6989	129.454	69.5785	168.478	71.053	7.4257	66.3594	8.7452	48.671	52.3071	16.4286	106.226	69.4765	57.6553	18.5444	43.1655	17.3913
ADH1C	NA	53.0618	69.5612	98.2196	20.8333	326.592	85.2732	61.1311	66.7543	16.2158	1106.29	43.4252	47.303	108.106	39.4102	136.364	59.4884	60.6202	127.741	378.066	123.609	39.1679	71.6454	38.4347	17.0858	179.309	223.58	47.543	96.9969	123.366	36.5312	68.7406	53.4533	103.721	103.606	1951.77	35.2035	51.6708	60.3268	87.4522	69.7273	94.3153	58.2143	110.112	96.0704	119.03	49.6851	6.7711	132.645
ADH4	NA	-0.125704	0	0	0	1.05092	0	0	-0.125704	0	0.304723	0.8042	0.3052	0	0	0	0	0.3109	0.4654	2.886	0.3975	0	0.3036	0	0.3224	1.0111	0.8145	0.4245	0.6904	0.3352	0.3351	0.3525	0	0.3959	0	2.0698	1.9378	0	0	0	0.3452	0.271	0	0.3239	0	0.9299	0.3499	0	0.5895
ADH5	NA	4448.82	3911.09	1619.58	3048.08	6592.05	3840.14	5835.57	4137.54	1864.5	2383.86	2583.8	2913.56	3975.25	3421.81	4499.17	2621.64	5199.66	3611.42	8321.79	2639.51	2932.15	3526.11	4266.25	2902	2622.56	4941.97	1944.6	3057.65	3712.03	2483.12	5167.89	4908.97	3447.35	3366.68	7639.86	3686.68	2815.59	3310.93	2334.66	2634.1	3079.34	3694.29	5079.09	3476.49	4679.38	3277.82	2164.62	3373.32
ADH6	NA	0.807122	8.7527	4.451	0.9615	0.0464736	5.7007	1.3076	1.80224	0.318	25.8955	4.0209	1.8311	8.9379	3.703	2.9191	0	5.2848	4.1882	90.9091	1.9873	2.72	11.2325	0	0	0.6741	4.0725	2.5469	3.4518	2.3466	3.3515	0.705	2.9108	2.3753	5.5866	9.1069	0.6459	3.0941	0	4.6849	7.5941	0.542	29.6429	13.6021	0.9973	1.5499	1.0497	0	5.3058
ADH7	NA	-0.0329354	0	0	0.641	0.642127	0.9501	0	-0.0329354	0	5.01229	0	0	0	0	0	0	0.6217	0	0	0	0	0	0.6988	0	0	2.4435	0	0	0.3352	0.3351	0	0.2646	0	0.5079	4.9674	0	0	0	0	0	0	0	0	0	0.31	0	0	0
ADHFE1	NA	135.958	254.29	549.852	243.59	1519.8	287.649	276.234	322.403	59.7759	19.0923	178.526	201.419	245.58	190.967	414.095	409.963	117.51	249.433	319.625	236.487	104.992	129.933	320.056	6.4475	165.827	167.787	640.558	296.168	382.836	298.953	204.459	210.902	244.26	150.838	34.3579	172.788	210.396	193.381	947.607	249.223	136.053	196.071	231.883	206.103	199.004	280.266	193.398	351.953
ADI1	NA	2465.3	4793.73	4444.51	5981.73	5070.2	4821.85	5362.86	3819.06	4837.71	6697.98	4497.73	3363.39	5039.28	4391.99	6788.99	5519.05	4808.58	4376.48	5719.34	5295.71	5426.93	3300.24	6981.13	5041.59	5207.37	6943.6	5648.71	3510.53	5107.61	4402.18	5523.93	4937.02	4980.21	4341.29	5263.79	4377.83	4639.23	5672.06	5870.54	5371.07	4436.89	7119.64	5257.21	5197.78	4392.65	4967.46	3262.38	5809.29
ADIG	NA	-0.186505	0	0.2967	0	-0.186505	0.2375	0	-0.186505	1.2718	-0.186505	0	0.3052	0.4256	0	0	0	0	0.698	0	0.3975	0.544	0	0.6988	0	0.337	0.4072	0	0	0	0	0.705	0	0	0	0	0.323	0	0	0	0	0.271	0	0.3239	0.9973	0	0	0.8464	0.5895
ADIPOQ	NA	-0.0451805	2.3034	0	0	-0.0451805	0	0	-0.0451805	0	0.254369	0.8042	0	0	0	1.251	0	0	0	0	0	0.544	0	0	0	0	0	0	0	0	0	0.3525	0	0	0	0	0	0	0	0.3123	0	0	0	0	0	0	0	8.4638	0
ADIPOR1	NA	4374.64	2880.11	2988.13	3063.46	5458.27	2659.86	3436.42	3887.37	3464.14	4502.31	2439.85	2627.6	2877.58	3031.14	3134.7	3711.34	3386.03	2875.46	3075.76	2708.27	3639.89	3711.29	2914.74	2543.52	2972.75	3026.67	3111.1	2755.95	2751.59	3973.52	3023.18	3304.84	3121.14	2707.97	3994.2	3372.43	3778.16	3578.38	4253.61	3852.61	3609.46	2922.14	2587.31	2969.21	2593.25	3766.27	3013.97	3373.32
ADIPOR2	NA	2786.38	1741.79	1528.78	1928.53	2830.62	1796.2	2155.93	2004.58	1898.84	2410.51	2130.25	1865.87	1782.48	1988.49	2203.09	2437.64	1905.96	2055.26	1938.67	1727.35	1829.47	1843.66	2023.06	1542.88	1644.45	1829.77	1579.96	1520.88	1774.72	2392.63	1796.77	2029.11	2181.31	1837.99	2503.16	1635.83	1846.53	1778.97	2448.35	1821.88	1882.51	2026.43	1845.67	1799.74	1753.22	1722.18	1896.74	1871.19
ADK	NA	289.637	337.211	309.792	300.641	325.076	207.363	290.618	266.78	153.891	190.686	164.051	242.313	380.926	306.817	354.462	445.471	250.564	218.254	578.644	275.437	288.319	160.595	286.513	421.663	411.871	335.573	322.613	357.957	366.745	380.394	279.193	429.214	217.34	313.865	190.417	242.872	271.658	456.137	428.516	368.312	314.113	411.786	250.667	295.525	291.066	311.757	460.009	333.677
ADM	NA	58.2913	1044.8	74.4807	91.0256	181.508	102.613	187.643	119.392	161.84	33.1124	236.426	65.6138	85.123	221.385	92.9942	1089.24	77.0964	285.033	194.084	257.552	206.72	94.1105	280.224	52.5467	202.228	183.669	30.5634	212.634	106.939	141.098	151.582	130.987	1644.5	162.519	50.9159	161.161	127.785	68.7055	480.05	804.971	119.791	55	212.128	793.163	223.182	96.9209	206.094	87.5461
ADM2	NA	370.836	427.963	3271.51	245.192	1706.98	611.639	648.905	743.444	379.641	106.338	461.594	292.973	740.571	629.769	1133.86	413.652	642.885	822.989	426.407	715.819	494.495	384.639	741.44	575.113	547.364	1277.13	857.048	188.471	838.418	375.367	823.478	582.165	839.272	385.983	735.175	1275.08	743.193	434.018	730.85	593.372	824.988	952.857	664.236	737.98	614.99	993.702	118.493	1939.28
ADNP2	NA	1351.48	781.758	904.748	803.846	848.057	786.223	588.428	827.922	832.729	577.911	858.854	813.306	827.822	676.321	873.645	851.284	844.331	712.233	1075.04	986.089	751.262	987.857	584.207	1058.99	462.091	830.381	817.571	872.972	867.583	801.341	748.392	942.313	472.684	866.938	647.004	620.422	1202.97	938.752	905.755	1244.39	840.707	801.429	889.966	681.468	927.135	998.25	490.478	779.661
ADNP	NA	5652.66	2297.36	3250.74	3391.99	3453.75	2588.12	3641.39	3844.12	4314.99	3320.75	4053.82	3842.53	3102.74	3165.77	3227.27	3453.56	3730.78	2629.28	2632.03	2907.79	3433.72	4224.65	2429.07	4562.54	3511.35	2863.78	2894.18	2587.5	3146.5	2937.58	2795.81	3862.66	2476.64	3401.73	2212.15	2594.4	3564.36	3017.34	2954.63	3386.61	3446.03	3401.79	2748.92	2266.13	3128.27	3867.74	3721.54	2900.81
ADO	NA	880.445	668.433	580.712	643.91	668.784	574.822	882.314	740.744	676.93	443.951	1028.53	695.201	849.102	818.885	858.632	900.166	952.825	667.559	1196.25	847.774	790.974	865.513	621.244	930.045	949.461	692.731	827.758	680.359	820.986	853.624	874.24	916.115	685.273	849.162	668.529	695.351	817.451	788.94	582.182	869.52	881.09	808.929	698.241	807.457	698.374	1208.54	798.561	689.757
ADORA1	NA	3.4844	7.3707	10.089	3.5256	1.87103	5.7007	9.4802	7.10086	10.8105	10.0382	12.8667	5.7984	3.8305	13.2249	3.3361	4.1504	11.1914	24.8967	5.772	15.5008	8.16	9.4111	7.6869	11.6054	6.4039	14.2537	3.8204	10.3555	3.6876	13.0708	15.1582	11.6433	15.8353	6.0945	11.1767	13.5647	7.4257	54.2941	7.8082	11.7363	16.2613	1.4286	11.9828	10.97	8.0593	4.1987	17.3508	4.1268
ADORA2A	NA	35.5929	64.4938	45.1039	31.4968	34.5388	54.3943	65.7077	46.8659	55.6393	74.4034	48.2502	67.1366	40.0078	51.0481	39.1993	57.1826	30.1484	88.4184	51.2266	54.849	47.3279	44.6266	46.8204	47.0664	44.4902	57.8294	36.0818	103.549	43.9155	57.3104	48.6472	51.5957	91.053	55.8659	43.4648	62.3329	36.2005	46.5857	30.9206	55.9199	49.5969	36.7857	40.1586	83.1059	40.6067	42.6872	61.7859	33.014
ADORA2B	NA	2.79696	74.1679	50.1484	30.4487	6.93255	48.9311	32.6904	38.5405	6.0412	104.335	6.4334	66.5293	33.6236	17.7214	19.1827	15.6791	4.3522	54.4471	5.0505	13.1161	14.144	13.9648	21.6632	36.4281	13.8189	74.9338	5.5184	146.703	25.4777	61.3322	22.9135	19.8465	28.1077	41.6455	17.3859	33.9117	7.1163	10.7248	35.2932	27.96	27.3731	11.0714	46.9596	43.8799	36.2671	25.8922	5.9247	39.2041
ADORA3	NA	15.9295	16.1235	17.2107	27.8846	40.1844	40.1425	16.0183	9.09542	30.5239	46.0231	20.9084	46.9978	30.2187	28.8303	15.0125	17.0626	32.6416	26.9909	29.5815	21.0652	16.32	42.8051	67.7848	43.5203	22.9192	71.2686	47.543	39.0059	8.3808	48.9317	92.7117	18.788	21.7736	42.6612	48.8461	69.7611	35.5817	73.3976	22.8	14.1526	33.0646	63.9286	32.0621	29.2533	25.7279	8.0476	18.6204	20.339
ADPGK	NA	3007.94	1582.45	628.321	1123.86	1007.16	1501.06	2653.8	2547.23	1546.49	1265.88	1786.01	1057.48	1925.09	1577.09	3330.67	1563.5	1243.16	1934.17	3229.4	1977.63	1561.68	1398.55	3293.93	2238.16	1796.05	1300.15	1302.78	1106.58	1603.89	1636.69	2343.84	1973.86	2787.88	1595.44	2271.8	900.38	1213.77	1877.6	1074.84	1938.79	1535.38	2636.62	2491.24	2152.37	1169.87	1670.77	2990.85	1735.99
ADPRH	NA	537.189	530.231	129.377	443.91	225.749	391.449	324.289	555.351	387.908	92.0696	336.947	276.493	453.706	596.971	394.078	373.071	728.064	538.887	450.938	509.936	553.247	516.697	750.524	409.091	567.924	589.289	76.4085	355.54	346.296	280.519	544.99	569.727	147.664	412.9	98.5201	245.456	431.312	348.555	80.2686	325.854	171.285	400	392.518	604.014	292.616	97.2708	294.541	186.293
ADPRHL1	NA	142.317	70.4826	149.555	142.949	193.139	63.4204	354.364	112.968	131.952	12.9351	94.0879	37.232	321.765	36.2362	246.038	23.5187	198.959	289.221	135.642	137.917	183.871	163.327	234.102	187.621	118.978	127.469	278.466	59.0266	175.327	229.577	278.135	171.209	840.063	99.5429	309.221	53.6127	901.299	181.651	100.882	89.4028	124.128	118.214	48.255	298.184	126.47	46.8859	127.804	130.877
ADPRHL2	NA	369.237	641.714	576.855	644.872	472.227	795.012	544.622	508.806	554.199	925.082	640.924	528.572	521.379	519.738	623.853	517.411	453.874	588.68	709.957	527.424	533.663	555.859	494.759	498.066	601.966	758.705	649.472	687.608	560.845	433.012	578.126	476.317	576.801	450.99	577.874	468.627	544.554	452.451	689.935	727.649	435.26	594.286	500.687	479.687	508.049	463.611	468.472	665.586
ADRA1A	NA	215.214	124.381	40.0593	33.3333	19.457	67.4584	73.5534	107.783	10.1746	45.1045	13.6709	87.892	48.9458	60.3055	26.2719	8.3007	35.4395	73.2942	1.443	54.849	10.88	52.2162	34.2418	17.7305	12.8078	81.0426	2.5469	50.397	27.4891	51.2778	61.6903	35.1945	24.1489	73.6414	93.5527	37.1413	24.4431	51.2778	5.9343	10.0104	36.5878	40	76.7547	35.9017	95.1623	46.536	15.6581	23.8762
ADRA1B	NA	9.2886	4.146	3.2641	1.2821	2.18563	9.9762	2.6152	3.87829	9.2208	5.33113	0.8042	5.7984	3.4049	3.9675	2.0851	0	4.0413	6.7477	0	4.372	3.264	3.0358	5.5905	5.4803	0.337	1.2217	1.698	1.3807	1.3409	1.6757	2.8201	2.117	0	2.0315	4.5535	2.2608	2.7847	7.0381	1.2493	0	1.8971	2.8571	3.2386	2.9918	8.3693	2.0994	2.5391	0.8843
ADRA1D	NA	32.7613	55.2804	21.9585	22.1154	9.48633	98.8124	33.998	136.273	12.4003	29.5716	2.4125	74.7692	47.2433	34.9137	10.8424	1.8446	12.7458	167.53	1.443	14.3084	8.16	14.2684	32.8442	6.1251	5.0557	65.5671	9.7633	63.8592	40.8984	14.4114	47.9422	16.1418	14.6477	23.3621	41.809	18.0862	9.2822	25.8065	1.2493	13.8074	14.3641	21.0714	41.454	19.613	72.2242	33.5899	10.1566	13.8541
ADRA2A	NA	534.065	63.5725	251.335	119.872	337.073	66.2708	189.604	204.543	1224.45	74.5512	1988.71	852.369	382.628	186.735	155.129	706.021	226.005	287.825	593.074	1415.34	455.871	660.595	185.185	879.755	1023.27	234.983	897.799	80.428	129.4	391.454	141.712	119.344	140.143	228.035	95.2085	207.346	500	135.735	114.625	71.7984	1056.98	913.571	186.219	195.465	207.683	2083.28	2454.08	234.046
ADRA2B	NA	21.7301	16.1235	1.4837	9.6154	5.16624	19.0024	7.5188	8.41068	12.7183	15.4307	10.4542	11.2917	17.8758	9.7864	5.4212	5.0727	5.2848	8.6092	0.7215	7.9491	8.16	4.2502	16.7715	8.0593	3.0334	8.145	4.6694	16.5689	3.6876	8.0436	4.2302	2.6462	6.73	7.1102	13.6604	20.024	5.8787	5.6975	6.8712	6.9037	6.2335	11.7857	7.4488	7.6457	24.178	4.1987	21.5827	4.1268
ADRA2C	NA	49.292	93.5161	26.7062	212.821	8.95518	538.48	141.223	50.2218	91.8896	24.3226	29.7543	132.448	179.184	139.919	49.2077	28.5913	82.3813	157.524	43.29	81.876	104.992	136.612	133.473	43.1979	56.6239	79.4136	108.67	193.649	203.486	60.3268	71.9133	80.9738	132.225	72.6257	31.8742	107.871	97.7723	86.1332	34.6685	129.444	98.6517	58.2143	101.044	353.699	71.9142	57.7327	98.1803	69.2704
ADRB1	NA	887.89	251.065	907.418	250.321	1212.1	416.627	976.79	970.103	725.578	148.644	287.893	856.641	648.212	1287.05	807.756	796.407	689.827	611.715	881.674	929.65	1126.08	598.361	566.736	401.354	1147.64	524.944	587.496	215.05	1098.22	1070.13	377.545	595.66	1005.94	1037.07	2232.02	1001.2	1166.77	760.117	1500.74	343.459	1098.72	865.714	955.061	609.332	716.352	584.675	1072.79	1531.02
ADRB2	NA	997.619	402.626	828.783	373.718	360.806	331.116	846.028	361.499	769.138	989.751	1566.52	604.562	467.751	1300.01	540.033	1559.15	521.955	595.428	362.193	1189.19	964.51	453.856	721.873	625.725	722.628	597.434	854.926	543.321	778.076	716.548	331.365	730.087	551.465	716.1	943.806	1545.4	659.654	403.519	1646.29	1378.32	584.864	826.071	476.397	643.24	691.244	1157.8	1977.57	601.621
ADRB3	NA	1.11289	12.4381	0.2967	0.9615	1.15742	1.4252	3.9229	0.837288	0	0.870518	0	0.6104	0.4256	1.058	0.417	0.4612	0	3.2575	0	0.7949	0	0.3036	1.3976	0.3224	0.6741	2.4435	0	0.3452	1.3409	1.3406	1.4101	0.2646	1.9794	2.0315	4.9674	0	0	1.0054	0	0	0	0.7143	1.9432	0.3324	5.5795	0.3499	2.116	0
ADRBK1	NA	4950.76	3056.55	7143.62	3646.47	5259.93	4907.84	4642.69	4912.88	4935.96	2658.72	4052.21	3630.43	3651.78	4784.24	4422.85	4710.19	2951.74	5044.5	6194.08	3578.7	4424.88	4374.92	5408.11	4663.44	4135.56	4375.08	3232.5	2714.19	3852.16	3025.39	3710.58	3823.23	5112.83	3005.59	5667.81	5473.34	4754.33	4748.72	5191.22	4008.63	2922.96	4570.36	3816.03	4567.83	4550.74	3911.48	5385.1	5157.85
ADRBK2	NA	1309.63	1429.92	922.849	1690.06	478.231	1275.77	1307.29	1255.93	1725.87	407.356	919.167	1815.52	1314.3	1493.09	1111.34	1207.29	1797.47	985.865	896.104	899.841	1442.68	1881.91	1118.1	1524.18	1234.27	848.3	1556.61	994.822	1232.99	1570.51	910.902	2083.36	1053.44	1866.43	850.254	1497.6	1425.43	1554.42	825.798	1084.92	1299.82	1353.93	841.711	1160.16	1053.29	1528.69	489.632	792.631
ADRM1	NA	813.112	1208.34	1573.59	1183.33	1775.89	1922.8	1317.75	1214.14	1521.11	1995.76	1153.18	1021.13	1212.58	1294.98	1235.2	1276.93	1135	1616.43	1899.71	1172.5	1245.21	1257.44	1161.43	1310.12	1644.45	1521.89	1564.68	1348.98	1326.52	974.612	1406.89	1127.28	1370.94	921.788	1591.64	1716.58	1657.49	1367.41	2113.22	1567.48	978.928	1278.93	1131.56	1353.96	1568.47	1067.18	1710.96	1574.94
ADSL	NA	761.173	672.579	1035.61	696.154	1188.53	798.812	1073.55	790.488	1259.43	911.502	1482.89	1142.9	966.998	753.29	1041.7	498.042	957.488	895.352	1887.45	1091.81	1031.97	948.391	650.594	1743.39	1559.52	881.287	1107.92	705.903	1055.65	795.978	1163.3	854.723	851.544	987.303	976.508	744.765	1031.87	1276.58	994.144	701.76	879.463	986.071	943.726	986.966	818.334	1244.58	1716.46	1293.74
ADSS	NA	1923.42	990.902	1225.52	1195.19	1548.2	968.171	1508.99	1502.64	1322.7	1386.03	1437.86	1157.85	1572.65	1438.07	1250.63	1252.48	1707	825.316	1335.5	1137.92	1196.8	1079.23	1024.46	995.809	1164.16	982.285	938.551	1416.29	1454.24	1325.85	1094.91	1740.67	876.485	1299.64	1148.71	1366.16	1765.16	1513.87	1980.17	1651.71	1658.11	1245.71	1311.63	1154.51	1232.77	1635.41	1075.33	1053.5
ADSSL1	NA	96.4769	148.336	25.816	227.885	104.298	207.601	139.915	127.542	118.916	107.371	80.417	118.41	90.2304	132.513	79.2327	80.7013	129.323	167.53	35.3535	146.264	101.184	164.238	111.81	106.061	175.938	104.663	215.217	147.049	110.962	143.779	75.791	87.8539	148.06	141.696	46.3624	172.142	85.0866	155.174	160.225	215.05	138.492	97.1429	135.049	107.705	134.839	111.966	160.812	137.657
AEBP1	NA	3720.15	8202.69	7667.36	2923.4	1984.13	4166.75	3079.11	4752.22	3586.55	2416.38	3159.59	3805.6	3675.19	7093.04	1847.79	1329.96	5484.73	4245.24	3544.01	7252.78	1740.25	13759.6	3930.82	3160.86	2075.87	4503.77	2891.21	3702.8	2106.27	5994.13	4793.16	3519.45	5169.83	2959.37	3188.24	6688.99	2314.98	7268.71	3299.13	2163.27	6837.86	1760	5207.66	5308.8	6074.89	1994.75	4398.65	2238.47
AEBP2	NA	1247.75	1117.13	702.077	1031.41	805.078	667.458	694.345	1041.49	693.464	793.522	725.362	758.984	955.506	676.056	659.299	949.048	941.012	757.373	774.17	899.046	795.326	676.381	581.412	923.275	766.107	568.927	624.427	1119.09	886.356	1437.45	781.881	690.394	982.581	972.575	697.92	691.475	572.092	541.265	733.037	465.654	1055.09	808.214	626.992	853.664	830.423	1013.65	863.732	463.08
AEN	NA	458.734	795.578	343.62	257.372	525.283	578.385	304.021	578.646	633.688	162.324	451.14	429.694	490.309	596.707	620.1	691.726	591.591	488.395	1378.07	737.679	343.807	367.638	386.443	865.893	770.826	515.17	525.096	659.303	549.447	324.089	779.766	452.236	471.892	397.664	566.284	728.939	414.295	500.042	706.489	694.512	571.855	631.786	631.526	703.408	646.608	388.034	250.106	912.601
AES	NA	4559.12	7720.37	7565.88	9437.82	6416.54	11568.2	6606.41	7168.68	7869.12	8760.51	6116.52	8086.06	6225.05	7741.85	5781.48	6881.75	5819.54	8393.69	2976.91	4654.21	7151.95	7876.75	7530.4	6075.76	6360.07	8148.65	9130.39	10168.1	7107.27	7037.45	6809.55	6468.11	7813.14	6343.32	9011.28	8294.15	6297.96	7694.68	10490.2	8160.51	6261.67	7077.86	6367.72	7109.54	8171.25	8855.14	9455.35	7086.51
AFAP1	NA	2807.17	1181.15	1176.55	897.423	1292.29	1041.09	1172.93	1752.85	1228.9	918.844	1399.22	1206.06	1321.1	1570.32	868.632	679.261	1480.37	1206.44	663.773	1149.83	1285.43	1817.51	939.189	1103.14	1267.96	1029.52	892.706	1110.79	1004.35	990.69	1177.75	1251.91	870.942	1061.95	1234.81	1183.03	1116.95	1338.24	715.837	975.834	1304.96	966.779	1121.19	1117.27	1186.88	966.053	860.753	944.722
AFAP1L1	NA	98.3396	143.268	172.404	54.1667	100.997	144.418	90.5525	136.003	199.041	202.095	135.905	170.596	104.701	129.604	65.0542	37.3532	95.7488	161.014	76.4791	130.763	72.8958	92.8962	106.918	186.976	76.1726	101.812	163.005	122.886	68.3875	91.1605	97.2944	79.9153	130.245	155.917	75.7529	216.389	79.8267	99.8743	59.9672	81.4636	126.025	74.2857	116.589	118.01	121.2	88.5234	161.236	114.665
AFAP1L2	NA	356.366	1958.77	257.863	2854.81	219.612	977.91	299.771	680.708	290.613	205.073	114.996	651.255	352.409	382.993	233.111	189.533	445.481	436.74	57.7201	296.9	164.832	612.325	395.528	234.365	187.735	385.665	631.219	598.55	386.859	594.219	231.603	417.571	362.233	449.975	133.706	448.603	142.946	255.048	179.902	202.278	428.755	319.286	380.859	298.849	449.464	229.531	116.801	184.82
AFARP1	NA	4.83387	1.8427	2.0772	0.9615	1.73526	0.4751	3.5959	8.00212	2.2257	1.24381	1.6083	8.5451	2.5537	4.4965	5.4212	7.8396	1.2435	1.1634	0.7215	3.9746	1.632	4.8573	0.6988	2.579	1.6852	1.629	7.2164	1.0356	1.6762	2.346	2.1151	1.0585	5.9382	2.5394	4.9674	3.2297	0.6188	4.0218	2.1863	2.0711	0.8131	0.7143	0.3239	0.9973	2.1698	2.7992	2.5391	2.0634
AFF1	NA	8051.47	2610.16	3618.99	3575.32	2737.99	2429.22	4625.69	4082.01	5837.37	4492.61	5453.08	4854.2	4897.55	5009.85	3507.92	6064.59	4373.98	3406.43	2243.15	3796.1	6783.12	5197.02	3867.23	4970.66	3780.32	3064.96	3766.94	2420.43	3192.42	4473.23	3534.33	4800.74	3637.77	5468.26	2859.98	3916.96	4340.04	3301.89	3291.64	3772.87	4054.75	3873.21	3473.72	3176.31	3551.38	3962.91	2215.4	2934.12
AFF2	NA	69.9472	55.7411	13.0564	21.1538	4.56	29.6912	12.0955	18.9272	14.944	162.603	12.0626	21.3626	34.0492	29.8882	13.7615	7.8396	37.3047	22.3373	0.7215	36.9634	13.056	27.9296	20.9644	556.738	10.7855	26.0639	4.2449	29.6859	18.4378	27.147	28.9063	19.8465	25.7324	29.9644	51.3298	10.335	12.0668	42.899	5.9343	9.6652	77.512	23.5714	26.5565	12.9645	38.4369	10.147	3.8087	15.0332
AFF3	NA	1481.56	1037.43	2533.83	718.59	5287.56	2207.36	7862.37	3061.16	328.132	4143.48	384.394	1091.94	1943.78	1779.54	4001.25	913.539	982.669	1962.65	8950.22	718.601	548.351	542.805	4076.17	2526.11	1072.15	3378.54	709.325	987.228	2069.06	943.779	3640.79	1869.01	1338.48	1470.8	7486.29	2829.2	2163.06	1542.35	5689.7	2182.95	1585.2	5748.57	5456.06	1012.23	3705.75	970.609	393.144	2616.06
AFF4	NA	8739.62	5294.94	4583.98	5581.09	5048.04	3922.57	5500.49	4305.41	5413.22	5945.25	4692.33	5500.88	5342.75	5335.18	4292.74	7693.37	5908.14	3843.17	4565.66	4356.52	4269.85	4877.05	4268.34	5727.27	3803.57	3721.44	6163.19	3357.27	4015.76	5877.5	4122.68	5276.53	3514.25	4937.53	5388.8	5404.87	3926.36	4642.48	4115.56	3560.93	5406.6	4250.36	3099.98	3770.02	5004.23	5391.53	4415.15	3960.21
AFG3L1	NA	154.865	132.673	163.798	160.256	223.67	173.634	125.204	304.393	64.8632	191.583	101.326	148.012	134.069	118.76	153.461	163.708	87.3552	177.069	69.2641	66.7727	101.728	131.451	160.727	193.101	168.86	70.8613	103.576	199.862	219.242	131.378	88.4815	140.513	155.582	90.9091	70.3715	86.8784	189.356	160.536	133.052	172.592	70.7365	106.786	102.016	117.013	165.217	153.954	109.183	75.1658
AFG3L2	NA	1461.07	1375.29	1572.27	1607.59	1552.3	1548.57	1450.2	1204.08	1886.45	1511.5	2110.71	1505.82	1506.82	1435.88	1684.05	2040.53	1815.42	1277.22	2755.98	1299.54	1579.97	1613.4	1123.16	2003.63	1987.87	1397.54	2272.12	1316.67	1615.58	1420.54	1665.8	1529.92	832.138	1526.77	1417.32	1254.52	1750.28	1669.57	1468.5	1845.87	1664.21	1656.88	1469.45	1298.41	1455.25	1793.25	2536.86	1664.59
AFM	NA	0	0	0	0	0	0	0	0	0	0	0	0	0	0	0	0	0	0	0	0	0	0.3036	0	0	0	0	0	0.3452	0	0	0	0	0	0	0	0	0	0	0	0	0.271	0	0	0	0	0.3499	0	0
AFMID	NA	891.648	620.062	602.967	696.154	334.785	808.076	796.012	808.024	1092.18	831.977	1054.27	837.72	854.635	615.486	909.508	706.482	704.749	1436.8	386.724	764.706	1689.66	739.223	596.785	1237.59	972.717	660.151	395.202	570.245	958.431	1046.67	783.996	721.09	1827	690.706	642.865	342.992	958.54	971.931	783.946	651.709	637.17	703.214	551.209	1127.25	385.299	1295.31	1766.4	589.536
AFP	NA	0.104462	1.382	1.1869	0.9615	0.213612	0	0	-0.182264	0	3.07933	0.8042	0	0	0.2645	0	1.3835	0.3109	0	1.443	0	0	0.3036	2.7952	0	0	0	40.3267	0.3452	0	0.3351	0.705	0	0	0.5079	0.414	0.323	1.2376	0	0	0	1.3551	1.7857	0	0	2.4798	0	0.4232	0
AFTPH	NA	3631.68	3354.14	1450.15	4088.46	3150.93	1955.58	2816.28	2696.21	2577.36	2341.3	2636.07	2171.36	2718.4	2435.76	2874.48	2851.75	2827.39	2239.78	2580.09	2250.79	2906.04	2542.81	3352.2	2000	2222.15	2332.72	3241.42	1853.3	2414.01	3082.03	2193.71	3059.01	2631.83	2580.5	2742.01	2438.73	2816.21	2719.06	2672.29	3127.37	2814.82	3116.79	2262.48	2574.62	2305.9	3002.8	1746.93	2324.83
AG2	NA	83.7657	1253.48	197.329	45.1923	201.086	344.418	226.871	181.366	233.698	89.3534	69.1587	253.3	233.663	578.457	44.2035	486.053	42.5896	353.673	34.632	550.08	209.44	65.2702	663.173	418.762	99.0917	115.659	198.662	980.324	169.293	112.61	170.265	173.591	495.249	216.861	984.787	755.746	83.5396	172.266	636.215	803.59	203.537	35.3571	217.633	2043.41	476.431	370.189	508.675	140.604
AGA	NA	478.817	468.041	451.039	519.872	689.413	384.798	736.188	552.526	476.935	625.594	286.285	420.233	656.724	638.498	726.856	621.17	696.977	426.968	402.597	544.515	441.183	611.718	510.133	533.527	718.584	606.394	425.34	422.506	606.437	595.224	594.695	701.508	390.341	583.545	635	506.414	426.361	863.008	521.902	658.957	605.461	660.357	725.121	653.212	495.34	712.386	219.636	576.271
AGAP11	NA	345.022	76.0106	42.7359	191.029	16.9889	43.2328	105.59	260.265	29.252	175.523	298.701	81.1902	61.2886	78.823	37.5313	130.506	44.4548	80.7446	25.2525	58.8235	76.1598	51.9186	92.942	100.261	41.1197	23.6204	22.498	60.4142	128.739	96.8647	42.3019	104.266	57.8029	49.7715	18.6278	22.2848	96.2252	36.8664	26.8728	63.514	42.553	22.1429	60.2378	68.8117	42.4697	47.2358	33.0174	25.35
AGAP1	NA	1180.3	391.109	722.849	327.244	1028.09	478.622	1101.01	545.56	583.133	606.273	669.874	705.272	616.716	818.356	497.915	1034.36	609	575.883	549.062	714.626	782.814	627.505	628.931	647.002	645.444	476.481	477.553	355.195	566.208	534.897	523.134	617.624	429.533	548.502	1092.41	777.385	561.262	576.791	573.749	522.61	481.875	577.5	694.678	521.573	620.26	797.061	699.958	968.607
AGAP2	NA	8.66039	35.7941	60.2255	24.4231	32.4146	48.3919	53.7365	34.2246	50.7459	50.857	41.7123	56.556	47.8902	75.3025	15.2043	29.5275	30.1764	77.2195	18.5209	89.0541	23.2451	54.9271	53.0189	75.5351	18.5039	54.9257	35.3177	90.4177	27.3684	40.1575	94.6259	50.2646	69.1766	58.2783	22.6472	103.479	30.3899	22.0595	30.4677	51.5948	51.3287	23	49.2849	74.2668	35.0396	14.3317	37.6682	24.3066
AGAP3	NA	1021.46	1154.9	1937.98	1441.99	1933.93	1684.09	1571.1	1265.88	1424.45	1924.56	1412.93	1809.41	1041.91	1484.1	1339.87	1263.55	1204.63	1505.67	2407.65	1303.66	1715.23	1503.34	1520.62	1714.38	1405.48	1361.43	2466.72	1603.38	1738.85	1421.37	1143.21	1344.01	1828.19	1198.58	1889.68	1578.02	2933.48	1440.8	2179.12	1786.68	1121.76	1177.5	1350.17	1449.37	2190.9	1769.42	2062.21	2005.6
AGAP4	NA	299.167	265.346	200	217.949	317.752	204.751	245.832	413.166	173.286	163.856	250.097	222.171	175.779	220.591	268.557	453.772	83.9356	245.477	1207.79	158.982	267.647	124.772	408.106	156.995	202.228	104.256	187.201	239.558	315.119	324.424	130.784	201.641	247.427	145.251	227.259	86.2325	307.24	193.046	337.003	184.674	120.333	173.214	179.418	180.506	190.945	210.287	327.127	116.433
AGAP5	NA	73.785	42.2573	48.4985	43.5545	59.2833	39.7815	53.4881	74.2907	29.8212	47.4646	66.4004	63.3127	40.3058	41.0686	75.9883	64.6994	15.6151	62.7933	66.5729	20.6677	44.053	31.6029	57.3026	40.6125	64.0557	13.8465	62.6719	45.9096	62.1254	45.7076	43.3101	44.7155	52.692	29.873	8.693	36.5794	66.8224	61.8651	72.3885	35.3573	22.6547	28.025	42.1794	34.7848	52.8662	44.0763	32.3953	28.1209
AGAP6	NA	104.109	42.3817	67.9525	51.6026	169.567	45.8432	43.4783	224.192	41.6524	65.6234	81.2212	68.0552	53.2019	49.1966	72.5605	148.49	30.1547	79.5765	118.326	50.4769	76.7038	56.4663	57.3026	80.5932	90.3285	12.6247	101.029	75.5954	122.025	66.3594	33.1365	42.6039	70.4671	54.8502	21.1115	20.9929	58.7871	72.7273	96.1974	104.591	33.6066	47.8571	27.528	63.4929	58.8952	100.77	137.96	43.3309
AGAP7	NA	78.5305	123.92	77.1513	66.9872	101.976	80.5226	164.106	206.448	38.4728	89.5683	11.2584	51.5755	101.722	98.6577	103.837	154.946	31.0873	60.9621	1025.25	53.6566	45.1519	34.3048	282.32	28.3688	48.8718	62.7164	19.5266	35.2088	83.1378	226.56	71.9133	59.5396	87.4901	36.0589	192.901	33.5887	94.9876	61.6674	96.1974	36.9348	38.756	54.6429	91.9761	72.4683	53.9356	60.5318	14.3885	53.353
AGAP8	NA	100.566	44.2243	50.1484	45.5128	28.1307	14.0143	31.3828	72.3482	22.8929	58.0235	30.5585	37.232	26.3881	49.1966	43.3695	54.8769	25.1807	38.6249	227.994	28.2194	35.9039	24.5902	111.81	13.5397	47.5236	5.7015	22.0736	27.6148	65.0352	55.085	34.1941	59.5396	38.0048	55.358	19.4557	16.4714	91.2748	62.6728	13.1178	20.7111	11.1119	7.8571	26.8803	37.8963	24.178	7.3478	88.4469	47.1629
AGBL1	NA	-0.107716	22.1122	0	100.641	0.343799	0.2375	0	-0.107716	2.5437	0.586582	1.6083	3.9673	0	1.587	0.417	0	1.2435	11.4013	0	0	0	21.8579	338.225	0	0	0	1.2735	1.0356	0.3352	2.0109	0	2.117	1.5835	1.0157	0	10.9809	0	1.0054	0.3123	0.3452	0.271	0	0	0	0	0	19.0436	0
AGBL2	NA	4.04872	9.6741	13.0564	15.0641	7.33427	13.0641	8.4995	26.3425	0	1.01571	6.4334	11.5969	12.3428	5.29	9.1743	17.5237	6.8392	9.3072	7.9365	5.5644	8.704	11.2325	16.7715	11.6054	6.0668	2.4435	1.698	23.8177	13.7446	23.7956	9.1654	14.5541	18.2106	8.126	0.8279	2.9067	14.5421	1.0054	10.9315	34.1733	13.5511	6.4286	10.6874	9.9727	12.089	6.2981	2.116	5.6006
AGBL3	NA	14.9311	3.2247	9.4955	12.5	12.0907	6.4133	9.4802	5.69885	4.7694	14.0568	1.6083	6.4088	8.0867	8.4639	10.4254	14.7568	8.7044	8.1438	9.3795	6.7568	4.352	5.1609	18.1691	2.9014	5.7298	6.516	18.6776	10.7007	7.3751	3.6866	12.6906	14.8187	3.9588	2.5394	7.0372	12.5958	19.4926	5.0272	10.6192	6.5585	11.6539	5	9.7158	6.6485	4.6496	7.6977	2.9623	9.4326
AGBL4	NA	3.47776	2.3034	6.5282	1.6026	-0.115343	4.2755	2.2883	2.28596	2.5437	16.5612	4.0209	0.9155	0.4256	0.7935	2.5021	0.9223	0.9326	0.4654	0.7215	3.5771	0.544	1.5179	2.7952	24.8227	1.3482	4.0725	4.2449	4.1422	1.3409	0.6703	1.0575	1.5877	0	3.0472	0.8279	5.8134	0.9282	2.6812	5.9343	6.5585	2.1682	11.4286	0.9716	3.3242	4.9596	0.3499	8.4638	2.6529
AGBL5	NA	812.807	819.556	1672.41	985.917	1104.55	1234.92	1301.09	967.425	937.976	1258.09	828.304	1160.91	984.886	994.782	1048.8	949.061	813.57	1042.88	854.264	1002.4	965.075	1071.34	983.242	1382.68	1120.7	1174.92	1239.54	925.816	1090.2	813.081	926.067	902.9	1211.01	985.8	984.39	809.684	1260.22	954.51	961.371	932.354	1078.42	1219.67	963.482	969.025	1247.97	1376.16	845.125	1122.78
AGER	NA	4.78053	25.3369	25.5193	25.3205	5.03112	26.8409	17.3259	27.2042	11.1285	13.706	34.5793	30.8232	8.9379	14.0184	14.5955	37.8143	8.7044	29.3177	2.886	9.9364	13.056	20.6436	55.2061	21.599	14.156	6.1087	17.8286	57.991	59.6715	19.1035	8.4604	23.2866	26.5241	19.807	6.6232	14.8565	21.6584	13.4059	42.4768	20.7111	20.8686	14.2857	13.926	27.9236	14.5688	21.6935	21.1595	10.9064
AGFG1	NA	1580.95	1467.23	1319.29	1249.68	1178.41	1157.72	1333.12	1342.59	1439.07	1972.66	1433.03	1248.49	1556.9	1376.98	1319.85	1690.58	1566.49	1272.53	1343.43	1414.55	1407.87	1289.31	1148.15	1514.51	1547.72	1224.19	1197.49	1361.06	1234.66	1522.58	1379.4	1554.91	1114.41	1549.01	1411.16	1360.34	1525.37	1063.09	1172.17	1593.72	1744.29	1449.64	1299.32	1316.73	1518.57	1446.82	1281	1203.24
AGFG2	NA	1265.85	1217.55	3247.48	1204.81	621.728	1119	685.191	1140.03	1663.55	1720.22	838.75	954.91	1099.79	1141.84	1123.02	445.932	1107.64	1588.97	2311.69	1168.92	1813.69	1426.23	1874.91	1549.65	1865.89	1201.79	1089.67	851.225	917.533	1186.43	971.182	869.807	1837.29	759.269	1471.59	1209.84	2115.41	1162.63	291.716	1286.5	792.737	1128.93	914.903	1249.58	1556.69	1068.93	1020.31	1382.46
AGGF1	NA	1116.71	807.555	1100.3	984.936	1490.61	666.983	1318.08	865.619	1154.82	1010.89	1451.53	949.111	1068.72	1079.94	1017.93	876.647	1189.71	843.697	1408.37	1091.02	1114.11	991.5	842.767	1052.22	1104.5	940.338	545.047	827.408	923.902	792.292	995.858	1271.77	667.854	1108.18	817.965	760.913	1243.19	950.147	753.963	484.985	1193.58	1194.29	856.932	907.849	939.224	1095.17	747.355	965.659
AGK	NA	864.878	461.131	618.991	547.756	1194.92	500.95	591.043	888.003	599.985	850.354	827.491	558.785	569.899	519.474	615.096	735.535	680.5	488.628	931.457	557.234	584.798	559.198	572.327	724.694	775.882	523.722	1115.56	425.613	567.214	536.238	628.184	623.71	495.645	566.785	611.818	426.641	903.465	628.404	521.277	646.186	604.106	626.071	564.811	485.339	845.922	655.353	819.298	670.597
AGL	NA	1922.43	2145.34	1148.07	2105.77	1322.84	1149.88	1741.09	1576.85	1048.62	1332.25	1119.41	1399.56	2019.12	1355.55	1835.7	1336.41	2316.31	1653.89	1492.79	1205.88	1482.94	1547.97	1675.05	1677.95	1904.99	1032.38	1267.96	1309.98	1354.68	1610.39	1504.54	2101.88	1383.61	1641.95	1221.15	1423.97	1359.53	1391.2	721.48	1426.99	1964.09	2035.71	1471.62	1534.13	1506.48	1755.77	649.175	1034.93
AGMAT	NA	163.377	20.7302	11.8694	58.3333	42.6319	30.1663	65.0539	79.2203	148.168	5.00961	35.3835	44.8615	115.342	93.6322	55.8799	119.899	129.945	30.7137	137.807	68.3625	180.064	131.451	12.5786	282.399	103.473	19.9552	21.2246	18.2948	109.621	67.0297	103.64	102.673	6.3341	67.0391	4.9674	16.7943	108.292	32.1743	10.6192	63.8592	44.4475	83.5714	32.3859	104.381	37.507	29.0413	164.198	93.1466
AGPAT1	NA	1146.82	1744.86	2486.8	1780.54	1323.69	2376.81	1934.63	1410.08	1078.54	2353.08	819.434	1555	1402.53	1412.03	1943.8	1439.08	1182.31	1837.04	1421.95	1285.67	1042.34	1659.27	1758.85	2048.81	1420.91	2344.64	1980.97	1875.61	1723.84	1312.77	1717.25	1437.07	1656.34	1370.78	2035.23	1978.73	1411.14	1757.62	1621.48	1213	1516.05	2265.71	2012.47	1557.39	1951.99	1500.13	1442.95	2274.09
AGPAT2	NA	271.29	369.458	766.469	527.564	463.07	708.551	356.326	397.923	839.406	1244.65	642.532	549.935	443.491	620.247	311.51	860.045	288.49	614.508	385.281	556.041	585.886	520.644	371.069	395.874	341.765	631.643	1287.91	662.755	450.888	428.32	338.415	372.585	819.082	464.195	860.602	659.824	632.735	530.205	1140	478.081	471.306	622.143	470.892	462.069	497.82	616.865	402.454	745.763
AGPAT3	NA	2761.01	1798.46	3872.11	2165.06	3850.97	2599.52	3582.22	2976.17	2957	3316.6	3467.58	2851.91	2636.26	1864.97	2972.06	1599.73	2329.99	2648.6	3202.02	3022.66	2469.75	2341.23	1884	3332.37	2433.48	2308.69	3404.85	2115.64	3190.41	1793.38	2336.83	2596.72	1572.05	2082.28	3378.25	2632.51	2908.11	2594.05	2715.7	3413.19	2585.27	3068.21	2757.99	2487.86	2669.5	2332.05	2793.06	3477.67
AGPAT4	NA	48.4877	162.617	69.4362	80.4487	24.8987	104.988	105.917	74.6936	41.3344	41.8191	62.7253	116.884	102.573	134.629	55.4629	42.887	92.951	112.85	29.5815	107.711	50.0479	105.95	117.4	48.3559	54.9386	97.3325	40.3267	162.237	76.7684	96.1877	119.15	96.5864	126.683	105.637	40.1532	105.288	47.6485	79.7654	53.4083	49.7066	123.044	56.4286	126.953	111.362	92.0625	50.7348	32.1625	52.1739
AGPAT5	NA	1208.11	1011.17	1178.34	976.603	645.791	749.881	616.541	1345.9	1437.8	528.406	890.217	616.465	1768.86	1198.44	1438.7	1166.71	1575.19	984.003	975.469	1093.8	1510.68	998.178	656.883	1089.62	939.349	706.984	1197.49	752.848	1155.55	847.256	1505.95	1533.21	1372.53	1434.74	722.343	751.224	1824.88	1382.49	602.171	561.961	1028.53	913.929	787.626	1201.71	865.14	919.874	487.939	637.878
AGPAT6	NA	1636	1464.01	2889.61	1316.35	1398.32	2079.1	1785.22	1847.07	1018.1	2437.85	985.913	1386.43	1948.89	1534.88	2170.14	1149.65	1830.11	2717.24	3928.57	1344.2	1494.91	1707.95	1391.33	1995.16	1268.98	2018.33	863.416	1802.9	2148.84	1846.67	2280.78	1286.05	2468.73	1572.88	2861.64	2474.58	2499.69	2797.49	2997.74	942.009	1478.96	1887.14	1975.87	2214.94	1295.39	1428.27	866.695	2173.62
AGPAT9	NA	38.3205	76.4713	20.7715	39.1026	20.7792	44.1805	33.6711	39.5114	17.1697	20.2433	17.6917	39.0631	44.6896	34.3847	23.7698	24.9021	51.9158	55.3778	13.7085	27.4245	28.2879	31.5726	64.9895	10.6383	23.2562	63.5308	13.5837	74.9051	23.1311	62.6728	52.1724	52.6594	35.2336	43.677	24.0091	151.149	16.0891	45.2451	429.14	77.6666	82.3904	19.6429	50.1982	58.1741	38.4369	29.0413	5.9247	14.7384
AGPHD1	NA	21.4365	68.6399	79.822	55.1282	63.4555	41.3302	71.2651	64.013	70.2685	29.295	73.1795	48.2185	43.8384	64.802	67.9733	59.4884	79.8943	44.4419	130.592	65.5803	50.5919	74.3777	64.9895	69.6325	100.103	56.6076	50.5145	50.397	63.0238	50.9426	75.0859	42.8685	56.2154	48.2478	36.4276	75.8975	79.2079	77.7545	52.4713	74.2147	69.9234	60	75.4592	70.1414	73.774	62.9811	51.6293	73.3972
AGPS	NA	760.115	573.995	242.137	789.103	429.567	438.955	567.506	449.256	521.767	115.705	1006.82	393.988	662.257	443.034	373.228	498.504	582.576	430.225	272.727	264.308	351.423	568.913	401.118	496.776	357.607	571.778	705.08	577.839	524.64	518.475	356.746	560.73	344.418	539.868	162.682	389.177	352.413	570.088	76.2083	554.712	740.159	590.357	367.904	601.022	517.658	149.405	576.809	236.993
AGR2	NA	3037.99	14619.8	6019.88	13176.9	350.53	5101.66	1770.84	6060.16	15906.4	905.448	10956	5396.2	16310.4	12203.4	12604.7	6855	10078.8	10336.3	21737.4	4141.89	9173.45	13948.1	15164.2	72.8562	16122	5216.05	3745.29	2693.82	3744.89	8717.89	4412.44	7139.98	12000.4	9554.09	4123.77	12142.6	4904.08	7178.22	9767.16	9349.33	6459.52	8242.5	683.343	9412.57	1460.6	8259.97	263.225	1044.66
AGR3	NA	6.53064	71.8646	6.5282	205.769	27.405	17.8147	1.6345	10.773	269.31	26.6612	464.006	31.4336	208.977	168.221	68.8073	125.433	90.7749	17.2183	40.404	7.1542	110.976	174.863	6.2893	0	194.813	15.4755	11.0368	29.6859	12.0684	10.3896	1.7626	53.9825	22.9612	34.5353	19.8696	113.685	32.1782	8.0436	221.441	214.705	169.117	123.214	3.5625	24.2669	22.6282	113.366	0.8464	30.0663
AGRN	NA	4712.41	1645.05	3925.82	2593.91	2117.16	6267.22	3619.81	3632.43	4769.99	8368.03	2507.4	5299.15	5028.22	4490.64	2174.31	2482.37	3054.95	5322.79	3746.03	2565.18	3341.78	4920.16	1478.69	4146.36	2691.99	5732.03	3148.03	3940.28	4807.58	2480.77	3769.1	3576.87	4049.49	2848.15	5635.1	7242.89	3179.15	4141.43	8507.53	4980.32	3233.28	2638.57	4665.52	3211.88	5291.27	3366.69	5826.91	4791.16
AGRP	NA	0.308684	0	0	0	0.0462838	0	0.3269	0.0462838	0	0.581553	0	0	0.4256	0	0.417	0	0.3109	0	1.443	0	0	0.3036	1.3976	0	0	0	0.849	0.3452	1.0057	0	0	0	0	0	0	0.323	0	0.6703	0.6247	0.6904	0	0	0	0	0	0.3499	0	0.2948
AGT	NA	372.036	131.752	2443.03	165.705	13.0195	112.827	67.0154	39.3621	2023.16	1428.22	124.646	335.699	109.383	188.322	50.8757	20.2906	363.41	382.06	40.404	139.11	879.646	782.635	118.099	107.995	96.7324	267.97	22.498	140.49	112.303	122.329	85.3089	2362.79	207.443	266.633	26.0789	92.6919	918.007	115.626	197.08	47.6355	100.007	124.643	69.9536	257.961	121.51	498.25	2700.8	75.1658
AGTPBP1	NA	559.454	445.468	328.783	740.385	511.445	218.765	384.766	402.209	496.967	493.349	569.353	392.462	357.517	391.986	396.998	496.198	431.802	343.435	226.551	378.776	437.919	435.033	410.901	568.021	488.044	302.179	893.979	280.29	336.574	544.952	377.545	443.239	246.635	494.159	304.253	287.765	676.361	367.993	439.135	334.484	363.981	375.357	381.506	364.004	305.635	532.89	569.192	356.669
AGTR1	NA	1689.45	927.329	5.638	338.782	5111.46	85.7482	143.511	75.5278	317.003	13.1833	1204.65	195.315	270.691	377.703	670.976	445.932	123.727	231.051	613.997	149.444	217.055	282.332	902.166	3434.88	283.456	263.083	103.151	47.6355	38.2166	403.184	121.266	84.9431	1404.99	192.483	48.4322	1506.32	137.995	102.891	129.929	363.825	176.435	2291.43	99.101	142.61	94.8523	16.795	2645.37	283.567
AGTR2	NA	-0.170001	0	0	0	-0.170001	0	0	-0.170001	0	-0.170001	0	0	0.8512	0.529	0	0	0	0	0	0	0	0.3036	0	0	0	0	0	0	0	0.3351	0	0	0	0	0	0	0	0	0	0	0	0	0	0	0	0	0	0
AGTRAP	NA	773.914	1737.19	3987.24	1666.99	2771.59	3483.14	2222.95	1563.78	1731.91	1530.95	994.759	1584.5	1943.78	2154.6	2254.38	1746.84	1425.97	1728.81	1925.69	1442.37	1770.17	1302.98	1911.25	1110.57	1595.92	3153.74	1536.66	1545.39	1877.98	1347.3	1846.13	1889.92	1570.86	1273.24	1573.84	2222.02	2265.78	1554.08	3535.25	1950.64	1359.17	2812.14	2200.62	1397.18	2516.38	1780.62	689.801	2638.17
AGXT	NA	-0.209703	0.4607	0	0	-0.209703	2.3753	1.9614	0.189982	0	-0.209703	1.6083	0	0	0.2645	0.417	0.9223	0	0.4654	0.7215	0	0.544	0	0	0	0	1.2217	2.5469	3.4518	0.3352	2.0109	0.705	1.0585	1.1876	0.5079	0	0	1.2376	2.0109	0.3123	2.7615	0	0	0	0	0	0.3499	0.8464	0
AGXT2	NA	0.127139	0	0	0	0.127139	0	0	0.127139	0	0.127139	0	0	0	0	0	0	0	0	0	0	0	0	0	0	0	2.0362	0.4245	0	0	0	0	0	0	0	0	0	0	0.3351	0	0	0	0	0	0	0	0	0	0
AGXT2L1	NA	1.37347	1.8427	0	0.3205	-0.122137	0	0.9807	-0.122137	0	1.89056	1.6083	0	0	1.3225	0.417	0.9223	0.3109	3.2575	7.215	0	0	0.3036	4.1929	1.2895	0	5.7015	0.4245	0.3452	0	0	1.7626	1.3231	0	0.5079	0	0	0	0	0	1.0356	0.271	1.4286	0.3239	0	0	0.3499	0	2.3581
AGXT2L2	NA	523.238	380.15	383.724	437.846	632.959	511.877	533.119	712.477	285.745	197.385	372.781	507.915	407.765	374.965	497.11	457.706	389.101	591.798	215.411	502.063	671.664	380.862	514.277	275.342	435.134	398.395	1069.62	656.144	578.787	429.252	494.041	415.565	480.344	378.212	693.188	474.931	316.711	347.858	535.698	412.962	315.246	502.811	447.47	527.57	378.126	398.859	456.14	391.673
AHCTF1	NA	1952.92	1316.13	1079.53	1430.45	1888.13	871.259	1213.47	1386.49	1558.31	1455.77	1365.48	1353.17	1339.41	1323.28	1231.03	1686.89	1569.29	1096.15	1345.6	1292.93	1042.3	1233.15	1057.3	1547.71	1332.35	973.732	1553.21	1104.59	1198.12	1499.46	1204.9	1549.62	984.561	1409.34	1189.28	1135.88	1927.6	1534.65	1420.47	1562.31	1497.66	1152.5	1107.28	1109.96	1165.82	1495.1	1004.66	1011.64
AHCY	NA	4136.06	5050.79	4489.61	4642.31	8614.43	5081	5154.63	4316.7	6954.04	3830.61	5482.83	5257.65	5018.85	4449.12	7365.3	5769.91	5248.47	4513.76	8814.57	5961.84	4517.36	4907.71	2840.67	8245.97	9341.25	5956.02	6982.46	3739.39	4022.8	3235.19	7394.38	4107.44	5151.62	4577.45	7175.41	5782.42	5909.96	6308.84	5279.93	4071.8	4833.93	5876.43	6436.06	5171.51	5294.99	5613.37	6894.2	9268.39
AHCYL1	NA	4842.3	3350.92	3072.4	3319.55	4393.42	3066.03	4387.05	4008.26	3540.77	4998.79	2971.41	3346	3415.14	3165.51	3602.59	1719.17	3149.76	3125.36	2370.85	3853.74	3665.46	3575.59	2548.57	3744.68	2869.62	3346.77	3017.71	3364.86	3461.95	4180.65	3766.99	3484.78	3045.13	3591.67	4822.1	3427.34	1541.46	3162.13	2907.78	3949.6	3625.99	3790	3677.1	3055.31	3883.06	3495.8	4022.43	3867.65
AHCYL2	NA	1722.21	730.162	862.018	663.141	1457.97	798.575	895.391	1164.31	858.166	699.167	652.182	993.362	833.78	829.201	866.138	611.024	970.234	1008.2	1207.07	676.073	688.158	850.941	847.659	1149.58	949.798	540.827	893.979	859.855	804.559	610.976	768.133	940.46	718.923	817.166	958.708	993.773	1109.53	872.057	318.263	726.959	746.934	1029.29	927.209	1032.51	983.86	948.915	955.142	797.347
AHDC1	NA	682.113	399.401	355.786	566.667	137.355	863.895	677.999	769.393	389.815	557.704	591.065	734.264	515.42	628.976	302.335	276.229	370.25	899.54	282.107	511.924	395.487	768.367	558.351	592.199	400.075	564.854	384.589	561.27	637.613	410.892	436.415	506.483	659.145	483.494	496.326	645.936	406.25	422.958	571.875	341.043	459.11	456.786	714.434	447.442	924.345	360.392	386.796	438.32
AHI1	NA	656.399	512.265	536.202	667.628	247.068	314.252	341.288	430.242	502.054	706.154	691.587	509.041	422.21	406.798	467.056	602.724	429.315	421.849	353.535	484.499	501.023	477.231	687.631	463.572	452.991	252.902	589.194	411.805	390.211	656.221	372.61	482.403	345.606	533.266	308.807	482.837	445.545	488.312	460.998	466.69	530.93	392.857	406.767	414.865	397.698	655.353	554.38	295.357
AHNAK2	NA	513.155	2118.62	720.178	995.192	146.734	1414.01	1508.01	882.885	188.231	705.368	373.939	1815.52	912.093	1193.94	457.048	221.813	1039.87	965.621	203.463	924.881	526.591	1400.12	433.264	623.469	570.62	673.997	204.18	1108.73	797.855	1039.63	942.981	938.079	509.501	1088.37	505.019	1117.79	652.846	577.126	330.444	421.125	1021.21	621.786	1512.1	715.043	1450.06	342.547	194.245	438.025
AHNAK	NA	37144	38317.2	58788.1	33366.7	38345.9	30392.4	61807.1	36321.9	25690	34027.6	15998.2	46642.6	37641	58389.2	33834.9	30758.3	39054.6	35640.7	25981.2	36498.8	56822.3	37340.6	17521.3	11545.5	30722.5	41297.5	15415.8	40001	28135.8	29624.5	31601.7	39653.9	26270.4	33399.7	27360	36005.1	44839.1	28329.5	41548.5	46564.4	44585.9	34202.1	60429.9	23203.5	44142	29646.3	8598.39	40657.3
AHR	NA	864.832	2069.33	642.136	882.692	925.622	942.043	971.232	1540.12	518.906	1222.31	538.794	1314.41	959.762	964.359	655.963	798.251	990.751	1315.8	10736.7	931.24	542.367	779.599	985.325	755.319	751.614	1272.25	822.664	3181.91	832.719	1463.26	1223.58	1134.69	887.173	1560.69	798.924	1238.26	544.245	931.043	265.48	913.359	1400.09	459.643	1380.29	1814.37	1401.4	694.542	259.416	484.598
AHRR	NA	15.1342	27.1795	10.089	8.6538	33.3137	10.4513	17.3259	24.074	27.6623	78.2908	20.9084	25.6352	19.5783	16.1344	19.1827	35.5086	9.6371	23.7333	21.645	8.3466	6.528	24.2866	17.4703	13.2173	25.9526	22.8059	20.3756	11.7363	22.4606	13.7411	5.6403	39.1638	15.4394	12.1889	16.1441	26.4834	23.5149	43.9045	15.6165	17.6044	13.8221	25.7143	9.7158	13.6294	33.4773	11.8964	89.7165	24.7605
AHSA1	NA	1865.57	1709.09	1572.7	1470.51	4338.25	1708.31	1676.69	1588.81	2507.09	2395.12	2228.36	1255.51	1877.81	1750.71	2378.23	1845.98	1929.28	1684.6	2046.9	1828.3	2127.58	1757.13	2084.56	2240.17	1799.49	1936.06	2571.14	1433.55	1819.31	1865.44	2478.54	1702.3	1524.94	1587.1	2195.59	2019.2	1541.46	2210.64	2113.84	1716.6	1710.96	2028.21	1754.99	1779.13	1813.66	1938.07	3182.4	2693.29
AHSA2	NA	512.261	261.661	261.128	229.167	216.988	171.971	245.832	819.944	171.379	261.442	335.339	473.335	242.175	170.072	365.721	648.839	105.697	317.375	212.843	280.604	220.863	245.902	372.467	278.852	184.365	57.8294	398.598	450.466	553.134	426.309	108.575	289.495	315.123	235.653	91.069	152.441	429.455	280.184	478.176	255.782	143.099	82.8571	156.1	303.503	266.578	337.299	900.973	120.56
AHSG	NA	0.0780238	0	0	0.3205	0.0780238	0.4751	0	0.0780238	0	0.808049	0	0	0	0	0.417	0	0	0	0	0	0	0	0	0	0	0.4072	0	0	1.0057	0	0	0	0	0	0	0	0	0	0	0.3452	0.271	0	0.3239	0	1.5499	0	0	0
AHSP	NA	-0.0818151	0	0.2967	0	-0.0818151	0	0	-0.0818151	0	-0.0818151	0	0.6104	0	0	0	0.4612	0	0	0	0	0	0	0	0	0	1.2217	0	1.0356	0.3352	0	0.3525	0	0	1.0157	0	0	0	0.3351	0.6247	0.6904	0	0	0.3239	0.6648	0	0.3499	0	0
AICDA	NA	-0.240148	0	0.8902	0	-0.240148	0.2375	0.3269	-0.240148	0	-0.240148	0	0	0.4256	0	0	0.4612	0	0.4654	0	0	0	0	0.6988	0	0.337	0.8145	0.849	0	0	0.3351	0	0.5292	0.3959	0.5079	0.8279	0.6459	0	1.0054	0	0.3452	0.542	0	0	0.3324	0	1.0497	0	0
AIDA	NA	496.783	864.701	803.647	813.827	1062.71	630.898	623.442	712.091	661.408	1220.49	804.283	934.524	741.864	667.36	834.141	1776.61	957.842	598.485	645.13	640.715	622.982	704.047	732.565	761.222	689.277	713.537	2091.49	863.335	632.705	1370.78	851.679	847.849	897.09	863.936	709.589	524.833	1089.84	2809.99	1012.42	823.158	1098.89	836.114	632.831	647.252	517.99	676.798	1062.67	552.08
AIF1	NA	36.6082	192.1	124.036	103.205	74.0354	169.359	154.626	70.8713	82.6688	102.33	86.0462	126.04	100.445	149.177	71.3094	115.288	116.266	259.205	75.0361	178.458	139.808	159.381	265.549	101.87	101.114	315.211	103.151	355.885	93.8652	218.182	262.272	125.959	224.07	235.145	114.25	178.924	61.2624	134.06	96.8221	128.064	210.041	96.7857	195.935	423.84	124.3	82.5752	66.441	76.9344
AIF1L	NA	388.776	469.423	555.786	316.346	553.712	492.161	562.275	265.09	342.122	154.224	595.086	648.814	740.145	842.954	820.684	2400.75	588.793	412.309	850.649	578.696	360.671	379.781	696.017	751.128	751.951	456.933	2677.69	239.213	489.44	582.824	585.882	430.008	393.903	430.675	644.934	810.973	393.255	820.779	690.247	442.872	450.166	868.214	657.111	635.926	471.782	876.487	953.872	1209.43
AIFM1	NA	726.101	887.712	986.35	920.513	1047.96	904.038	1000	739.734	1272.78	932.041	1416.14	852.674	1020.63	1078.09	1187.24	1195.76	1146.5	938.398	1388.89	1027.42	954.718	982.999	1137.67	1357.51	1209.32	966.809	1702.64	583.362	1124.71	892.166	1278.93	1021.96	831.354	1011.68	1000.1	856.512	891.708	1314.79	1121.57	1496.03	927.976	1262.14	980.322	868.29	1133.27	1266.62	1474.82	1308.47
AIFM2	NA	151.005	258.897	128.487	275	195.104	322.565	150.049	215.981	95.3871	81.1639	148.772	218.204	178.758	176.42	109.675	296.52	537.188	215.927	186.869	127.584	132.192	154.523	165.618	119.923	166.838	214.213	212.67	254.056	150.52	204.776	142.417	176.766	192.795	173.184	125.427	150.18	206.683	100.88	133.052	189.161	120.333	162.143	170.998	181.836	184.125	107.768	185.781	95.5048
AIFM3	NA	1.67453	28.4095	5.9347	26.4808	14.8974	28.4062	11.6901	7.64478	4.1334	13.0543	4.0209	7.1626	5.1074	9.0511	2.6063	1.3835	3.1087	11.4874	0.7215	2.3847	5.6739	6.3934	7.6869	3.8685	7.7521	9.3667	4.6694	33.1515	19.9162	5.0272	2.5698	8.7325	9.8971	4.5708	1.6558	6.4594	5.8787	4.3569	13.4145	17.0935	4.4935	7.6821	8.4203	12.5257	15.6506	7.3478	1.6928	4.1268
AIG1	NA	682.925	640.792	689.911	653.526	1036.76	561.758	666.885	610.788	660.715	977.511	624.84	540.169	795.9	669.973	814.846	609.641	948.784	577.744	519.481	746.025	677.278	532.787	595.388	1125.4	888.455	800.652	831.579	589.575	807.576	760.788	721.248	487.695	469.913	628.238	758.771	939.514	535.891	800.335	966.659	877.114	882.174	968.929	687.877	708.727	579.653	774.318	986.035	589.241
AIM1	NA	12138.9	5613.73	3532.94	8901.28	3269.61	4604.28	7860.41	7664	7215.71	3316.08	6694.72	8447.39	7529.56	7194.08	6695.16	9911.97	9453.64	5821.88	3471.14	5984.9	8002.76	9640.56	4685.53	996.454	8771.98	5267.77	4433.39	3715.22	7931.28	7876.33	6112.63	7997.88	5544.73	8137.63	3269.38	4765.07	10431	8643.15	7236.04	2477.74	7993.22	5571.43	4900.32	6271.17	5729.89	5492.65	943.716	4108.77
AIM1L	NA	-0.0671626	5.0674	2.3739	6.4103	0.0326948	3.8005	0.3269	1.30455	0.318	2.52696	0.8042	10.3761	3.8305	4.232	0.417	2.3058	0.6217	4.6536	1.443	0.3975	0.544	2.7322	2.0964	3.2237	4.0446	9.3667	2.1225	109.769	4.358	1.0054	0.3525	0.2646	1.1876	0.5079	0	1.6148	1.8564	1.0054	5.9343	4.1422	1.6261	0.3571	4.2102	0.6648	16.4287	0.6998	0.4232	0.8843
AIM2	NA	0.24062	3.2247	2.0772	4.4872	1.56478	9.0261	11.7686	0.455822	3.1796	1.14525	4.825	5.1881	3.4049	8.4639	1.6681	3.2281	4.3522	4.6536	0	4.7695	1.088	2.7322	4.8917	0.3224	0.6741	8.9595	0	10.3555	3.6876	7.7084	15.8632	11.1141	7.1259	13.2047	3.3116	7.4283	2.7847	1.6757	2.1863	6.9037	5.9625	0.3571	4.534	4.6539	2.7898	3.8488	0.4232	0.8843
AIMP1	NA	1048.31	1180.69	699.19	1182.79	1395.34	912.166	1109.66	1192.17	966.85	1053.63	1271.09	953.814	1168.13	1030.22	1205.44	1162.24	1487.67	850.033	1431.43	1321.55	1149.4	908.974	741.328	1461.14	1321.97	957.165	1212.63	1063.58	1108.88	1396.12	1148.91	1238.89	986.785	1284.62	921.474	889.91	1164.52	1107.38	1002.95	1097.76	1271.41	830.454	941.77	1033.07	1147.03	1223.49	1370.66	973.707
AIMP2	NA	349.468	255.589	412.715	314.535	774.799	413.458	591.621	377.846	549.852	405.616	512.128	330.477	415.545	495.613	417.761	304.668	492.252	406.406	1055.63	523.211	419.358	430.404	308.211	824.613	787.634	522.053	671.957	281.27	467.811	253.342	583.492	422.12	360.618	339.512	338.562	384.361	744.836	539.331	458.534	415.571	392.485	402.311	434.289	401.076	516.083	491.68	752.175	671.682
AIP	NA	444.891	813.544	889.021	803.846	1054.49	973.634	846.355	672.266	649.268	1380.2	612.778	888.38	584.795	702.506	744.37	604.568	528.173	796.929	652.237	671.304	644.094	864.906	1108.32	697.614	631.963	1183.06	1026.42	892.302	670.131	740.008	829.47	631.649	907.363	641.442	1109.39	910.124	699.257	935.065	1070.35	766.31	716.58	986.786	923.647	772.552	903.887	836.249	1225.14	1057.92
AIPL1	NA	0.0314085	0	0.5935	1.2821	0.0314085	0	0	0.0314085	0	0.0314085	0	0	0	0	0	0	0	0.4654	0	0	0	0	0	0	0	0	1.698	0	0	0.3351	0.3525	0.2646	0	0	0.414	0	0	0.6703	0.3123	0	0	0	0	0	0	0	0	0
AIRE	NA	-0.0982334	0	0	0	-0.0982334	0.7126	0.3269	-0.0982334	0	-0.0982334	0	0	0.4256	0	0	0	0	0.2327	0	0	0.544	1.2143	0	0.6447	0.337	0	0	0	0	0.6703	1.0575	0.7939	1.1876	0	0.414	0	0	0.3351	0.3123	1.3807	0.271	0	0.3239	0	0	0	0	0.2948
AJAP1	NA	11.8698	65.8758	14.5401	17.6282	1.60091	29.9287	28.1138	37.4791	13.9901	5.8521	10.4542	13.7331	11.4916	25.9208	20.4337	11.9899	29.8438	26.2928	6.4935	34.5787	8.704	21.2508	28.6513	10.6383	17.5264	30.5437	2.9714	25.1985	18.773	25.4713	19.7409	28.3144	38.7965	22.3464	4.5535	38.1102	13.9233	6.703	9.6822	6.2133	33.6066	12.8571	45.3403	30.9154	16.1187	14.6956	5.9247	16.507
AK1	NA	109.591	211.448	128.783	188.462	136.661	317.34	159.202	158.076	364.379	264.719	305.585	256.962	198.762	312.372	163.887	82.0848	239.061	354.604	46.176	185.215	295.391	233.758	222.921	582.85	234.248	292.405	439.349	227.477	209.185	196.732	219.265	137.073	268.013	198.07	262.03	170.204	239.79	261.416	161.786	397.998	177.248	279.643	176.179	247.988	286.727	330.651	763.436	153.869
AK2	NA	1492.31	1267.3	1424.04	1408.97	1767.48	1624.94	1597.91	1335.71	1828.25	2385.74	2182.52	1345.24	1735.23	1697.81	1663.89	1958.04	1599.75	1577.34	1411.98	1736.49	1924.12	1309.96	1413.69	2026.43	1933.3	1608.23	1663.58	1752.85	1797.85	1679.43	1807	1741.47	1562.95	1626.71	1820.55	1330.31	1315.28	1685.8	2296.87	2284.43	1725.05	1578.21	1384.82	1598.29	1369.16	1823.3	3012.27	1825.5
AK3	NA	3088.66	2220.89	1060.53	2340.38	1651.96	1729.45	1690.42	2152.76	1762.12	2972.02	1847.98	2042.27	2703.51	1323.55	2737.28	2911.7	2435.69	2102.73	1871.57	2225.36	2184.7	1827.87	1746.33	2948.74	2198.89	1680.31	1655.94	1932.34	1981.56	2976.46	2703.09	2673.46	3065.32	2384.97	2704.34	2176.16	1239.48	2239.8	1849.93	1977.91	2584.19	2476.07	1914.66	2538.05	1667.66	2720.43	2110.03	1660.43
AK3L1	NA	577.936	519.175	650.148	619.551	540.197	466.746	443.609	399.008	713.495	431.613	666.657	585.336	807.392	870.727	750.625	314.966	670.553	678.727	1328.28	951.908	560.319	453.552	352.201	1098.65	687.912	834.861	602.353	424.922	480.389	320.067	877.413	745.7	357.878	532.758	123.771	801.607	321.163	399.832	462.247	653.435	748.56	816.429	640.594	533.872	751.379	367.04	572.577	1173.18
AK5	NA	16.1309	143.268	700.297	80.4487	658.913	64.3705	25.4985	16.4986	93.1614	625.312	68.3545	171.817	22.132	153.409	179.733	34.5863	209.528	61.8929	2.1645	60.8108	95.1998	37.6442	45.4228	50.9349	31.3453	258.196	438.924	59.7169	23.1311	125.681	500.925	104.26	23.3571	173.692	420.573	1073.22	43.9356	61.3322	313.891	73.8695	181.584	63.2143	177.151	35.9017	100.742	71.7285	151.925	532.645
AK7	NA	13.2085	20.7302	19.2878	23.0769	30.1533	39.6675	23.5371	31.6213	34.0214	30.952	12.8667	25.0248	34.9004	37.2942	12.5104	16.6014	49.1179	31.6445	18.0375	19.8728	26.1119	32.7869	17.4703	38.6847	16.1782	35.0234	21.6491	30.0311	15.756	27.4822	15.1582	28.579	18.6065	19.2991	11.5906	22.6078	26.6089	11.7302	53.4083	114.947	21.9527	35.7143	19.4316	23.6021	21.0783	23.0931	3.3855	25.35
AKAP10	NA	962.046	449.614	507.418	565.705	532.72	426.841	543.642	672.259	611.113	589.436	682.741	616.77	504.78	580.308	467.89	554.303	537.499	474.9	290.043	468.998	327.487	462.052	653.389	538.685	431.757	482.997	503.447	440.801	486.758	533.892	490.35	579.254	441.805	557.136	513.712	500.601	475.248	514.788	446.318	580.601	645.572	483.214	549.589	491.654	498.44	536.739	404.994	446.279
AKAP11	NA	3398.25	1992.86	1114.84	1987.18	1148.61	1327.55	2049.04	1837.71	1311.89	1672.25	1052.66	2267.8	2108.07	2286.58	1378.23	2587.51	2214.04	1308.36	507.937	2098.57	1625.47	1974.5	1779.87	1493.55	997.321	1155.77	920.722	1484.64	1673.48	2476.08	1458.36	2379.73	1249.01	2164.04	1654.56	1122.64	1267.33	1786.01	1323.65	2217.12	2091.47	1895	1326.2	1648.49	1683.47	1481.46	1940.75	830.951
AKAP12	NA	1834.94	4275.02	4461.72	2134.29	1935.53	1504.51	1185.35	987.704	673.433	4703.54	927.208	1170.37	1066.17	1673.74	636.364	1787.42	1535.09	1041.71	905.483	1594.99	481.983	1819.37	1820.41	601.225	627.581	970.474	6524.43	694.166	485.417	1722.66	1474.93	1398.78	1130.64	975.114	1842.49	1814.11	1605.82	1552.41	1223.39	585.433	1586.29	708.929	1586.26	1172.79	5413.09	417.075	658.908	833.014
AKAP13	NA	6780.23	2963.95	5008.9	3134.94	1262.7	2987.41	3498.2	2909.9	4390.67	1948.61	2972.21	5144.12	3013.78	5872.38	2368.64	4584.76	3358.67	3253.56	1659.45	3330.29	4267.13	4653.61	2014.68	3142.81	2838.94	2401.14	2083.4	2897.83	2899.77	3388.69	2559.27	2763.96	2412.11	3889.79	1778.74	2614.43	3385.83	3360.87	3156.4	2632.72	3048.17	2399.29	3110.99	3096.86	2654.94	3427.92	4921.71	1882.09
AKAP14	NA	-0.115834	0	0.2967	0	-0.115834	0.2375	0	-0.115834	0	0.203697	0.8042	0	0	0.2645	0	0.4612	8.0827	0	0	0	1.088	0	0.6988	0.9671	0	1.2217	0.4245	0	0	0.6703	0	0	0	0	1.2419	0	0	0	12.4932	25.1985	0	7.8571	0	0	0	0	0.8464	2.6529
AKAP1	NA	3819.61	2393.18	6659.05	2921.79	7005.89	2662	4801.24	3740.99	3511.2	4935.11	3302.73	3270.92	3148.7	3236.66	4314.01	4358.33	2846.04	2673.72	4510.1	3398.65	2832.6	2489.37	2799.44	3198.58	4094.44	2731.42	3930.37	2193.65	3060.01	2819.61	3160.31	2390.84	2771.58	2546.47	4101.42	1773.42	4086.94	3760.03	4210.82	2613.74	3579.38	4212.5	4110.75	2411.4	3552.93	2594.47	3673.3	3814.59
AKAP2	NA	2535.11	1294.04	463.727	314.42	1558.51	672.261	596.299	1853.99	1498.58	131.978	1278.3	859.55	674.613	757.871	266.63	2038.73	631.88	707.51	388.976	687.202	394.426	659.241	795.989	421.289	238.724	505.913	444.4	389.165	266.47	717.473	581.828	612.458	577.866	706.612	470.636	779.639	279.437	636.273	681.752	555.475	773.472	264.093	629.783	534.078	640.408	587.117	464.879	357.468
AKAP3	NA	15.6778	49.2917	19.2878	88.7821	5.24853	89.3112	91.5332	29.8529	39.1087	39.6485	13.6709	52.7962	47.6689	33.3267	61.3011	17.5237	37.9265	73.7595	100.289	27.4245	39.1679	17.3042	88.0503	12.8949	38.4233	71.6758	65.3717	74.5599	22.1254	36.5312	53.5824	45.2501	41.9636	51.2951	23.1812	41.3399	145.73	9.3842	31.2329	14.1526	60.1667	62.5	42.1017	42.5502	53.3157	34.2897	11.003	34.7826
AKAP4	NA	0	0	0	0	0	0	0	0	0	0	0	0	0	0	0	0	0	0	0	0	0	0	0	0	0	0	0	0	0	0	0	0	0.7918	0	0	0	0	0	0	0	0	0	0	0	0	0	0	0
AKAP5	NA	155.482	48.3704	102.374	34.9359	110.092	26.3658	41.1899	62.1642	36.883	20.7561	28.146	78.1262	59.5861	89.4003	47.5396	37.3532	98.8575	27.2235	45.4545	46.8998	84.8638	67.3953	30.7477	98.9684	44.8272	25.2494	48.392	34.5185	41.2337	140.427	68.3881	152.157	35.6295	50.7872	17.3859	32.9428	45.1733	125.346	187.085	70.0725	72.6336	76.0714	74.4877	29.9181	70.0543	58.0826	28.777	57.4797
AKAP6	NA	176.848	125.302	95.549	159.615	36.3569	130.879	113.436	105.193	47.6935	72.617	102.13	114.138	103.85	86.7553	55.0459	46.115	91.0857	257.344	20.202	35.7711	53.3119	94.7177	60.0978	205.351	111.225	84.3005	95.5106	84.2251	56.9896	123.67	53.935	129.399	83.5313	93.9563	48.4322	58.4572	95.9158	121.324	79.3316	56.2651	114.1	91.0714	108.169	91.0841	115.621	60.1819	47.3974	32.1297
AKAP7	NA	133.433	205.92	158.457	236.218	108.803	550.831	891.795	497.29	208.898	310.903	139.121	292.973	554.151	209.218	307.339	107.909	343.204	334.361	227.994	269.078	163.2	162.72	348.707	1487.75	439.509	327.428	67.0697	234.035	454.241	343.192	295.056	369.939	382.819	354.495	208.631	95.9216	168.626	385.086	246.115	244.046	379.43	716.071	544.408	223.389	346.862	146.256	106.644	359.322
AKAP8	NA	590.464	591.04	601.484	731.41	410.599	710.214	585.486	790.181	535.439	687.552	1019.69	762.646	586.923	660.187	537.948	764.126	493.977	675.935	672.439	583.068	615.806	673.346	540.88	585.106	568.935	533.496	667.301	777.011	688.233	664.935	664.845	585.075	842.043	716.607	490.945	682.755	689.666	575.115	692.434	641.008	518.734	490.357	590.396	679.474	677.295	532.19	798.984	541.783
AKAP8L	NA	694.381	694.691	789.614	666.346	364.696	837.53	572.082	595.608	664.212	677.344	1776.41	867.628	500.524	606.758	624.27	851.284	539.675	719.213	655.123	546.502	823.614	702.186	824.598	802.386	601.966	575.443	922.42	808.423	806.235	635.107	653.565	664.991	1045.13	564.246	604.781	817.11	810.025	655.886	1049.11	840.525	490.548	570.714	593.634	768.231	700.233	641.008	1508.68	644.363
AKAP9	NA	6640.65	2744.21	2608.31	3653.53	3718.21	2149.41	3484.47	2514.35	4143.93	3196.62	2626.42	4405.28	2918.44	3304.64	3431.61	5526.43	3976.06	2422.66	4211.4	2786.96	4064.76	2153.01	2545.77	3623.47	4133.2	2070.05	7293.61	2535.04	2840.76	4534.56	3435.27	3474.46	2952.1	3031.49	2228.71	2622.82	5762.99	3094.76	2204.42	3322.4	3243.04	2783.93	2821.79	2754.79	3674.13	3556.68	2673.72	2567.13
AKD1	NA	309.301	174.594	102.077	147.436	265.057	99.2874	180.124	199.456	204.446	208.478	308.801	225.223	173.651	176.42	147.206	206.595	204.243	157.292	53.3911	154.213	250.239	160.291	103.424	171.502	183.69	89.5948	164.278	140.835	180.02	243.653	123.381	209.315	152.811	177.755	186.691	135.97	192.76	127.356	175.217	107.007	159.36	122.5	81.9364	177.514	84.0032	289.363	131.612	64.5542
AKIRIN1	NA	1599.8	2387.19	1235.31	1521.15	1079.67	1832.3	1203.66	1536.71	1376.75	2264.9	1108.15	1167.93	1280.68	1462.14	1228.11	2436.26	1274.58	1216.45	1401.88	1300.48	1118.46	993.928	1398.32	1653.77	1011.48	1020.16	1156.31	2126.34	1463.63	1161.29	1501.37	1646.2	1779.49	1029.46	1065.51	1751.46	771.968	1086.22	1573.51	2188.13	1536.69	1295	999.754	1737.25	1352.42	1241.08	1274.23	1024.61
AKIRIN2	NA	412.454	383.738	217.211	449.038	198.249	417.102	455.051	372.28	385.682	498.528	337.752	440.07	396.248	362.362	361.551	387.366	425.274	498.4	173.16	422.496	444.991	425.622	262.753	433.269	464.45	353.492	233.47	609.251	455.917	428.99	438.53	455.411	419.24	430.168	368.416	324.583	336.324	284.541	442.258	299.62	425.774	276.071	299.246	471.044	329.193	480.406	545.07	231.688
AKNA	NA	569.176	469.423	499.703	391.987	271.352	814.727	726.381	920.361	298.88	185.591	406.91	893.874	573.729	606.493	434.112	567.215	396.674	881.159	445.166	780.207	516.255	597.146	595.388	310.123	439.846	683.771	353.601	943.044	382.501	530.54	1038.51	564.7	834.917	654.647	502.949	565.194	560.644	538.919	433.825	609.251	542.042	520.357	839.12	890.895	623.36	298.111	266.187	448.342
AKNAD1	NA	0.240479	0.9213	1.1869	0.641	0.729376	1.1876	1.3076	1.99637	0.318	0.258391	0	0.6104	0.4256	0.7935	0	0	1.5544	2.7922	0	0.7949	0	1.2143	0	0.6447	0.337	0.4072	0.4245	1.7259	0.3352	0.6703	0	2.117	0	1.0157	0	1.6148	0.6188	2.346	0.3155	0.6904	1.0841	0.3571	0	0.6648	1.5499	1.0497	0	0.2948
AKR1A1	NA	1728.24	2468.27	3116.62	2530.13	2907.9	3119.48	3019.29	2202.64	2875.92	2669.16	2847.57	2418.86	2541.35	2450.84	3748.12	2457.93	2728.84	2711.42	4227.27	2572.73	2947.38	2809.35	3339.62	2838.81	3233.63	3146.41	3865.42	2132.21	3048.61	2556.51	3419.05	3041.81	2979.41	2394.11	2960.57	2472.32	2477.41	2922.83	3495.59	3357.61	2272.24	3075.36	3243.13	2719.23	2730.26	3593.07	3068.98	3829.33
AKR1B10	NA	-0.0947363	2.3034	0.8902	0.641	0.563503	1.4252	0	1.47894	0	15.5522	0	0.9155	0	0	0.417	0.9223	0.3109	6.0497	0	0.7949	1.088	0.3036	0	0.3224	0.337	1.2217	0	0.6904	0.3352	0.3351	0.3525	0.2646	0	0.5079	0	2.5837	0	0.6703	0	0	0.542	1.0714	1.2954	1.6621	3.7197	0.6998	0.8464	2.9477
AKR1B1	NA	228.93	495.681	296.439	383.654	115.439	593.824	297.81	413.776	151.983	237.889	149.576	344.549	379.649	388.812	180.984	171.087	232.844	451.864	168.11	263.911	264.927	313.904	1364.78	181.496	220.766	446.345	270.826	707.283	333.557	410.892	446.638	250.066	420.032	418.486	348.96	353.327	172.649	291.914	144.921	541.94	369.944	331.071	426.847	508.94	434.895	160.952	157.004	287.399
AKR1B15	NA	0.147499	0	0.2967	0	0.147499	0	0	1.1912	0	0.846426	0	0	0	0.2645	0	0.4612	0	8.6092	0	0	0	0	0	0	0	0	0	0	0	0	0	0	0.3959	0	0	0	0	2.6812	0	0.3452	0	0	0	0.3324	0	0	0	0
AKR1C1	NA	13.0301	94.4374	28.7834	82.0513	24.648	66.9834	66.3616	18.161	19.0774	36.7729	13.6709	92.4697	65.9704	42.5841	18.7656	20.7518	45.0766	135.524	2.886	48.0922	53.3119	62.8415	68.4836	21.599	46.5125	114.03	17.4041	55.2295	47.2679	60.9971	39.1293	14.0249	64.9248	73.1336	34.7718	95.5986	6.8069	36.5312	46.5371	63.8592	57.4565	27.5	69.3059	93.7435	39.9868	40.9377	66.441	18.8651
AKR1C2	NA	3.06771	30.4042	5.638	12.5	13.5405	19.715	21.2488	17.4359	7.313	6.49248	9.65	43.6408	17.0246	26.9788	5.0042	6.9173	4.974	28.8523	1.443	35.3736	9.248	57.6806	8.3857	8.3817	32.3565	29.3219	1.2735	12.4266	18.4378	27.147	8.8129	4.7632	13.46	36.0589	19.8696	71.053	9.5916	12.0654	9.9945	18.9852	17.0743	13.5714	68.6582	23.2697	51.1459	50.3849	38.5104	4.4215
AKR1C3	NA	60.8814	105.954	30.8605	30.1282	49.501	33.9667	38.2478	34.4153	58.822	101.54	89.2629	79.9573	65.5447	82.5233	27.5229	135.578	58.755	64.2196	17.316	83.0684	35.9039	223.74	87.3515	151.515	82.5765	71.2686	29.2899	52.8133	26.8186	71.3867	38.4243	30.1667	74.0301	134.586	33.9439	82.6799	18.5644	28.1525	43.7261	40.0414	132.529	61.0714	69.9536	147.596	56.4154	71.0287	165.891	38.0251
AKR1C4	NA	0	0	0	0	0	0	0	0	0	0	0	0	0	0	0	0	0	0	0	0	0	0	0	0	0	0	0	0	0	0	0	0	0	0	0	0	0	0	0	0	0	0	0	0	0	0	0	0
AKR1CL1	NA	0	0	0	0	0	0	0	0	0.318	0	0	0	0	0	0	0.4612	0	0	0	0	0	0	0	0	0	0	0	0.3452	0	0	0	0	0	0	0	0	0	0	0.3123	0	0	0	0	0	0	0	0	0
AKR1D1	NA	-0.456019	0	17.2107	1.2821	4.32715	0	0	-0.456019	0	4.75872	0.8042	0.3052	0.4256	0.2645	0	2.3058	0.3109	0	54.8341	2.3847	1.088	0	0	0	1.6852	0.4072	3.8204	0.3452	0.6705	0.3351	2.8201	0	0.3959	0.5079	0.414	0	1.2376	0.6703	0	0.6904	1.8971	0.7143	2.5909	0.3324	23.2481	0.3499	0	5.0111
AKR1E2	NA	30.8748	12.8988	28.4866	1.6026	10.1445	4.7506	22.8833	0.663069	8.9028	5.17851	54.6836	17.0901	14.0453	26.7143	2.9191	1.8446	5.5957	10.1332	18.0375	14.7059	11.424	44.0194	5.5905	50.9349	29.3231	6.516	13.5837	14.8429	22.1254	16.7574	1.7626	9.7909	11.4806	7.6181	2.0698	3.8756	6.8069	10.0545	12.1808	21.7466	21.1396	1.0714	7.7726	19.2806	5.8895	37.0889	28.777	1.4738
AKR7A2	NA	741.237	953.127	880.119	1184.29	618.229	1442.99	1041.52	867.786	930.024	1196.98	527.536	975.967	952.952	931.561	1090.91	777.5	1009.71	1010.3	727.273	850.556	807.838	1117.18	888.19	914.249	1084.95	1383.83	807.807	974.111	1093.87	822.455	1009.61	920.614	1006.73	858.812	1236.06	1030.59	906.25	1003.1	1150.62	686.918	816.316	1272.86	1037.97	1053.78	1016.1	1058.08	868.388	1310.54
AKR7A3	NA	2.97432	4.146	7.1217	6.7308	18.5187	9.2637	27.7869	6.56195	3.8155	22.1182	16.0834	8.8502	3.8305	4.4965	24.1868	8.3007	6.2175	11.1686	10.8225	1.9873	2.72	3.3394	5.5905	9.0264	12.1337	9.3667	9.7633	9.6652	9.3865	4.0218	19.0359	5.0278	5.1465	4.063	5.3814	2.5837	7.7351	5.0272	2.4986	7.5941	3.5233	13.2143	27.528	9.3079	6.1995	5.2484	7.6174	50.1105
AKR7L	NA	5.15169	4.146	8.9021	8.0128	11.6843	7.3634	7.5188	10.3067	4.4514	30.4918	13.6709	5.7984	5.9586	4.4965	9.5913	8.7619	2.1761	4.6536	10.8225	5.1669	3.264	6.0716	8.3857	4.8356	9.1003	2.8507	15.2817	7.9392	9.7218	9.049	2.8201	3.9693	7.9177	3.0472	5.3814	3.5527	2.1658	3.0163	7.4959	2.7615	5.1494	1.0714	7.1249	4.9864	5.5795	8.0476	9.7334	7.0744
AKT1	NA	6290.34	4349.65	6508.01	4723.4	8035.03	6430.64	4363.84	7417.68	5480.31	11060.4	4368.25	3786.07	4539.61	5295.51	5809.01	5846	4309.32	5706.71	7744.59	4172.1	4632.15	5261.69	4851.15	4032.56	5195.24	5853.8	6746.87	3880.91	4916.19	3899.12	5131.22	4665.78	6340.86	4298.63	7324.02	5885.13	6360.46	5900.63	7044.9	6032.1	3839.28	5307.14	4884.77	4823.8	6553.8	4845	4514.18	7075.9
AKT1S1	NA	779.875	831.049	1346.59	894.551	1691.04	1356.77	915.332	1118.4	1341.78	932.308	1194.19	1193.26	1077.66	1261.13	1122.6	973.489	998.523	1383.51	849.928	951.908	1370.88	1191.86	926.625	1322.69	1312.46	1219.3	1411.86	1053.16	1197.79	759.112	1398.43	951.839	1140.14	899.441	1748.11	1427.84	1318.69	1313.11	1396.42	1560.23	969.442	1222.5	1032.46	1125.25	1167.68	1157.1	1922.98	1470.01
AKT2	NA	2294.23	2369.69	3384.57	2695.19	3068.15	3626.84	2777.71	3248.3	2587.85	3314	2451.11	2877.55	2207.67	2777.76	2615.93	2868.36	2226.78	2901.98	2562.77	3405.01	2784.18	2774.13	2183.79	3285.94	2868.27	2986.76	2701.89	2719.71	2977.87	2312.53	2807.79	2161.68	3155.58	2341.29	2945.26	3453.18	2678.84	2842.4	4815.18	3025.2	2126.97	2634.29	2853.2	2609.53	2875.02	2291.46	3440.96	3785.7
AKT3	NA	3388.64	2112.63	3070.92	1750.96	2005.53	924.466	2244.85	2862.25	1940.17	1625.48	872.525	1951.32	1758.22	1899.62	1936.61	3135.36	1821.09	1328.6	2241.7	1662.16	1508.51	1965.09	2206.85	1073.5	2129.46	1203.01	1491.66	1173.63	1596.71	2402.68	1222.53	2172.8	1231.59	1992.89	2398.43	1694.29	3575.8	1815.5	1919.89	1380.74	2487.43	1187.14	2216.49	1655.8	2148.44	1792.16	1019.04	1272.51
AKTIP	NA	373.599	732.751	690.383	768.702	657.201	509.226	401.782	395.331	521.821	657.629	360.976	486.22	590.588	496.018	477.94	530.521	634.749	424.108	244.603	371.085	490.11	411.594	619.707	516.947	284.43	543.901	442.252	713.838	581.448	830.2	393.313	769.537	501.445	571.915	528.788	661.82	412.008	511.098	468.453	768.35	543.319	653.336	457.484	440.202	465.824	620.665	717.592	329.786
ALAD	NA	1326.15	2850.17	875.371	5012.5	1782.66	2261.76	1115.72	2175.61	525.901	1253.02	570.961	1065.69	920.18	1055.88	1288.57	1283.38	907.749	1275.55	698.413	661.367	723.518	1524.29	1534.59	516.441	811.946	1479.54	1328.66	1390.4	1115.32	1330.88	1125.58	1263.3	1661.92	1107.16	955.811	1227.6	841.894	724.927	1125.95	567.484	968.9	1299.29	1328.47	929.789	1217.89	810.357	475.666	1170.52
ALAS1	NA	895.813	2219.05	1113.35	1374.36	1152.4	1246.56	907.486	1017.07	988.846	1829.13	1115.38	927.443	907.412	1059.84	1185.57	821.309	907.749	1145.25	1409.81	983.704	709.374	941.105	1430.47	881.044	1069.45	1154.14	1080.33	1277.53	1020.45	757.436	1486.21	952.898	1178.15	867.445	1044.81	1366.8	778.156	943.779	1182.79	1326.54	964.293	1121.43	1196.01	1264.21	1137.92	961.861	1026.24	1314.37
ALAS2	NA	0.130967	0	7.1217	1.6026	0.530456	0.7126	1.6345	0.573113	1.5898	0.730234	0	0	0.4256	0.2645	1.251	0.9223	1.2435	0.4654	0.7215	1.5898	0	0	0	0	0.337	6.1087	1.2735	3.1067	0.3352	0	1.0575	0.5292	0.7918	0.5079	0.414	0.9689	0.6188	1.0054	9.0575	1.0356	1.8971	2.5	0	0.6648	1.8598	3.1491	0	1.4738
ALB	NA	3.3717	2.3034	3.5608	2.5641	25.3225	1.9002	16.3452	2.88515	1.2718	63.433	2.4125	1.2207	4.2562	2.116	9.5913	22.5964	8.3936	2.5595	67.8211	0.7949	3.808	1.8215	61.4955	5.4803	75.1614	34.6162	340.442	5.523	7.7104	5.0272	1.4101	3.7047	1.9794	4.5708	2.4837	18.0862	26.6089	1.6757	8.1206	2.4163	14.9062	1266.07	22.994	1.3297	3.4097	2.4493	4.6551	16.2122
ALCAM	NA	4011.23	4550.04	11188.4	5016.99	11608.4	2610.93	5701.86	2786.77	4831.67	30104.8	4801.7	4378.73	5023.96	4247.57	7074.23	4951.37	6394.65	3840.15	14927.8	4120.03	6201.58	4387.37	5749.13	1033.85	5639.8	9497.05	12363.7	3560.23	4435.13	7124.93	5290.56	5785.92	4810.77	4493.14	5789.92	4561.28	5579.52	5064.77	7643.32	4686.23	7124.6	4835.71	6463.59	4548.55	14079.1	3359.69	1977.99	6389.98
ALDH16A1	NA	222.146	194.863	721.068	190.385	366.694	603.088	496.567	270.477	264.54	535.852	429.427	439.46	320.063	473.716	236.864	336.64	160.721	439.998	238.095	448.728	219.231	464.784	269.043	423.275	373.785	691.916	498.353	678.978	299.028	202.095	553.803	256.682	398.258	348.908	727.724	595.23	349.629	517.47	644.335	465.654	282.133	420.714	428.466	459.742	546.176	353.044	634.786	628.74
ALDH18A1	NA	3191.93	2500.52	3212.76	2733.33	2853.27	2214.49	2449.82	2379.43	2413.93	1593.29	1911.51	2519.26	2555.82	3038.02	3044.62	4528.04	3463.12	2784.01	5377.34	3646.66	3130.71	3404.07	1856.04	3776.27	4011.87	1955.2	3788.16	1840.87	2575.59	3083.7	3652.42	2694.89	3514.65	2618.59	2245.68	2124.16	2818.07	3477.84	1261.19	2899.9	2268.45	2196.43	2010.84	2840.56	2419.35	3855.84	3951.33	2659.69
ALDH1A1	NA	546.307	1830.24	342.73	895.513	317.94	859.857	732.265	922.348	7069.77	507.975	2516.25	1141.37	1503.7	1420.35	333.611	2547.86	1246.29	640.8	243.146	979.73	1427.45	4009.11	1691.13	204.062	351.54	689.065	1639.81	940.283	370.433	3544.87	774.83	1086.8	2771.58	12609.4	677.222	908.832	1667.39	895.517	227.376	551.26	1636.43	607.857	824.546	1039.49	899.857	504.549	201.016	444.215
ALDH1A2	NA	570.922	1056.78	109.792	524.359	309.182	837.53	511.278	503.269	83.6227	28.8688	149.576	313.726	592.882	524.764	417.431	101.914	318.645	362.981	54.8341	621.622	205.088	461.142	504.542	100.58	282.108	433.72	18.6776	554.367	697.285	386.762	531.594	318.074	625.495	441.849	184.208	395.959	136.139	227.566	80.2686	237.142	572.668	433.214	532.749	680.803	442.024	350.245	31.3161	374.65
ALDH1A3	NA	52910.3	8371.48	20271.4	5199.27	29555.3	8478.16	26520.4	19866.9	16790.4	16105	5895.46	7612.56	13087.6	20580.7	29642.2	21774.9	14996.1	13591.2	18199.1	25162.7	17411.2	12108	29823.6	5934.17	9335.3	26639.6	11101.8	5403	15681.5	15124.6	9509.5	16051.1	10457	14314.3	24412.3	51490.9	15898.8	16316.2	17059.7	9490.22	10284	22562.4	21542.3	14026.5	18368.6	12111.9	9506.45	50295
ALDH1B1	NA	1157.5	2338.82	1324.33	900.321	1214.58	1009.03	1086.63	1406.83	1380.25	655.538	1289.89	1188.98	1403.25	1522.71	1346.54	818.081	1295.1	1475.89	1503.61	1813.99	925.342	1575.9	768.693	1877.82	1636.02	1464.47	1597.36	997.239	1458.93	944.114	2195.47	1095.53	1745.05	1142.71	1031.98	902.696	1111.08	1371.76	869.837	962.72	1268.11	1082.5	1501.41	1585.33	1283.61	1408.33	1317.39	1442.3
ALDH1L1	NA	152.188	459.749	148.665	537.179	234.117	561.52	843.74	231.516	536.393	11.8232	68.3545	852.674	159.18	723.137	427.856	94.5358	791.171	340.876	44.733	146.264	641.918	865.21	75.4717	376.209	875.647	306.659	52.6369	1744.22	445.189	132.384	991.98	309.341	345.606	393.601	7.8651	93.3378	517.017	464.851	1130.32	870.901	567.247	106.786	185.571	445.448	353.681	746.676	1787.98	59.8379
ALDH1L2	NA	638.572	129.448	72.4036	76.2821	53.4159	127.791	99.3789	137.29	54.0527	61.201	73.9837	204.776	123.428	119.288	202.252	56.7215	123.106	108.429	41.847	88.2353	47.3279	115.968	150.245	52.2244	32.0194	81.4498	26.743	62.4784	54.3077	138.081	118.445	92.8817	87.886	81.7674	91.8969	92.6919	43.9356	157.185	25.2987	50.0518	72.9047	74.6429	148.975	89.7544	212.023	49.3352	45.7046	44.8047
ALDH2	NA	1125.73	3764.6	4169.73	5013.78	3584.58	3918.53	1835.89	2062.46	474.71	642.325	390.827	2161.29	1582.44	1313.76	3982.49	589.35	1443.69	2482.69	1444.44	922.099	773.022	1501.52	3061.5	970.342	828.798	5080.02	1406.76	4859.85	2574.92	1848.35	4251.7	1691.45	2126.29	2837.48	716.962	3832.02	720.297	1275.91	2183.49	1500.86	1492.24	3860	5343.68	2760.78	2958.4	1958.01	3037.66	4828
ALDH3A1	NA	-0.0357787	26.7189	2.6706	44.8718	-0.450969	72.6841	15.6914	22.6162	1.5898	4.35356	3.2167	41.5045	10.2148	9.5219	8.3403	2.3058	12.4349	24.4314	18.0375	3.9746	8.16	13.6612	10.4822	0.9671	12.4707	90.4093	1.2735	68.0014	34.8642	17.7629	17.9783	6.6155	2.3753	25.3936	3.7256	5.1675	4.3317	4.3569	3.1233	24.1629	17.0743	19.6429	17.1645	49.1987	17.9785	12.9461	0.4232	2.3581
ALDH3A2	NA	2028.72	4674.42	2658.16	5700.64	5068.6	4715.2	4111.8	3352.75	2287.06	2497.15	2279.82	3308.46	3427.91	3128.48	4974.98	3657.38	3285.61	3091.15	3443.72	2300.08	1571.61	2625.68	4223.62	1271.12	2889.84	4641.82	1834.65	4278.22	3709.69	4282.2	4331.01	3525.54	3490.1	3687.66	3919.69	3132.79	2650.99	3239.88	2089.17	2461.17	2971.47	4550.71	4024.92	3476.82	4246.04	2918.47	1949.64	3992.34
ALDH3B1	NA	40.7225	82.9206	94.9555	81.4103	57.3716	159.145	108.859	95.538	41.3344	66.4194	42.621	154.116	57.0324	85.4328	43.3695	52.5711	65.5942	122.855	73.5931	75.1192	67.4558	103.825	82.4598	36.4281	64.713	221.136	54.3349	267.863	68.3875	108.923	125.496	59.8042	101.742	86.8461	76.1668	124.666	72.7104	80.7708	89.6385	147.739	67.2132	60	166.788	159.231	121.82	39.1882	28.777	52.1739
ALDH3B2	NA	427.9	945.295	2516.62	321.795	4644.71	184.798	651.52	313.075	2636.18	819.289	1589.84	622.873	527.337	925.742	2371.56	669.129	584.441	918.853	3211.4	330.286	687.614	553.431	1385.74	42.8756	1767.14	1561.8	353.601	358.647	233.657	88.4793	3454.66	576.608	222.09	146.267	3005.69	551.63	3016.71	919.313	154.915	799.793	341.758	133.571	1642.94	734.656	1489.12	447.866	247.567	404.127
ALDH4A1	NA	1135.94	2408.38	3830.56	2136.86	3105.8	3542.99	1446.88	2262.61	1219.05	946.528	1529.53	1883.57	2342.16	1912.05	2331.94	1471.99	1645.14	1629.22	2012.99	1185.21	1029.25	1708.56	1860.24	901.032	1662.99	3916.92	3250.33	1828.79	2561.85	1350.65	1896.89	2214.87	1488.92	1816.66	1811.45	3848.49	1904.39	1132.13	2977.43	1589.58	1592.79	3412.14	3811.18	1328.36	6150.83	1202.94	1490.48	4155.34
ALDH5A1	NA	1095.78	928.711	1000	1204.49	1551.3	884.561	604.773	1146.1	1171.67	721.774	912.733	1016.25	1283.23	880.778	961.218	830.071	886.298	729.452	365.079	1061.21	652.254	1025.8	682.04	1553.51	1061.02	781.511	378.646	1020.71	1099.56	696.104	901.384	830.378	978.226	1003.56	500.88	1267.33	666.151	801.676	658.702	1139.8	1047.77	1228.93	959.271	1008.24	1064.14	1226.73	1044.86	1008.7
ALDH6A1	NA	3203.55	1488.97	4413.34	1808.15	2532.1	1307.53	2084.92	1311.25	1786.67	636.849	1477.82	1483.53	1713.57	1701.42	3098.24	1526.48	2024.85	1485.35	2863.87	1706.79	1327.12	1711.24	1752.84	1364.29	1649.35	2229.12	1702.26	646.676	1721.8	1255.87	2832	2051.92	1121.51	1639.86	2327	2504.72	1883.91	1949.91	2402.14	1570.66	1852.99	2398.39	2691.59	1503.6	2166.04	2221.93	2464.44	3275.64
ALDH7A1	NA	2162.62	3810.2	3105.34	2879.49	7918.75	2515.44	2727.69	1810.57	1596.78	4289.18	1145.94	1534.45	1757.37	2620.38	3359.47	1486.75	2888.94	2177.42	1779.94	1424.09	1763.64	1986.95	2364.78	2178.92	2883.1	3672.98	1647.88	2192.96	2901.11	1842.31	2754.91	3235.78	2532.46	1984.26	5191.76	7005.5	2596.23	2858.15	3999.38	2185.36	1698.76	3181.79	1575.58	2326.97	2438.26	2179.85	1757.09	4040.38
ALDH8A1	NA	0.497916	0.9213	2.0772	1.2821	5.96685	4.7506	5.5574	9.98077	1.9077	8.54813	2.4125	5.7984	0.8512	2.116	2.9191	2.7669	2.7979	6.0497	0	3.5771	1.088	1.2143	4.8917	4.5132	5.0557	3.258	5.5184	14.4978	4.6933	5.6975	0.705	5.0278	2.3753	6.0945	2.8977	3.5527	4.0223	2.6812	1.874	3.1067	7.0465	2.8571	2.267	1.9945	3.7197	3.8488	5.5015	0.2948
ALDH9A1	NA	5238.66	3644.82	2699.41	3821.79	4021.41	4179.81	3370.38	3837.08	4484.15	3927.62	3148.33	3194.93	4494.07	4181.45	3479.57	3165.34	4554.91	3497.88	1717.89	2798.49	2839.67	2230.12	3554.86	3715.34	3168.58	3700.67	2556.71	3261.65	3482.74	3360.54	2990.04	4109.55	2693.59	3388.52	4103.49	4165.64	3249.38	4022.12	4228.94	3860.2	3700.79	5540.71	3424.81	3494.1	3682.19	3650.11	3544.65	3976.71
ALDOA	NA	9381.04	12440.4	12113.9	15894.6	13279.2	15962.7	9630.93	11345.7	15313.8	59940.9	13887.2	11960	10819.6	10467.5	11174.7	11093.4	10848.5	14097.1	19601	11601	10877.3	12834.2	10634.5	11792.4	10376.3	14948.1	24513.1	15512.6	11150.2	11277.8	12715.6	10320.5	16725.7	8380.4	21253.9	19525.4	10398.8	12705.2	18211	10873	11489.4	12565.7	12623.1	10916.8	14326.1	11278.9	15228.5	13629.5
ALDOB	NA	0.502504	0.9213	5.3412	5.4487	3.88238	0.9501	1.6345	5.89347	1.9077	8.96209	3.2167	1.8311	0.8512	0.7935	1.251	0.4612	1.2435	3.0248	2.1645	2.7822	0.544	4.8573	0	2.2566	2.0223	3.258	11.4613	3.797	1.3409	1.3406	2.1151	2.117	3.5629	3.5551	0	2.9067	2.1658	1.0054	3.1233	1.3807	3.5233	0.3571	0.9716	0.3324	0.9299	1.3996	5.0783	0.8843
ALDOC	NA	121.172	440.401	354.599	829.808	134.584	546.556	324.616	244.41	310.644	1396.25	468.831	273.747	240.473	188.851	203.503	138.345	239.372	342.738	510.822	191.971	314.975	263.813	518.519	311.412	178.298	426.797	700.411	575.768	226.282	370.004	222.085	312.517	825.416	268.156	116.734	128.864	243.502	164.893	198.954	269.589	374.551	349.643	306.695	277.574	356.781	226.032	357.596	163.007
ALG10	NA	263.5	172.291	164.392	188.782	93.2585	124.703	171.952	134.25	183.779	120.278	129.471	162.966	187.271	203.663	200.584	196.45	237.507	132.627	238.095	203.1	193.663	179.721	84.5563	147.324	216.721	187.742	92.9636	138.419	186.389	261.081	174.848	216.195	136.184	207.212	129.566	133.386	134.901	185.672	150.23	113.911	176.706	200.357	172.617	164.882	188.465	179.846	76.5975	148.268
ALG10B	NA	731.993	378.671	314.837	414.744	341.118	284.798	366.133	537.284	519.86	404.536	499.39	453.498	576.283	519.738	434.112	492.509	425.585	309.697	401.876	496.82	531.487	440.194	371.768	658.93	629.603	341.275	563.3	388.678	521.287	407.876	304.574	636.676	334.125	632.808	270.723	252.561	498.762	382.74	243.929	497.066	610.611	476.786	348.473	393.589	420.636	592.722	322.895	284.451
ALG11	NA	16.9606	7.3707	4.1543	14.4231	2.26538	11.4014	12.0955	7.24173	13.9901	19.2239	10.4542	13.7331	7.2355	16.9279	6.2552	21.2129	13.3675	16.753	12.2655	15.5008	16.32	12.4469	14.6751	18.0529	5.3927	7.3305	5.5184	12.7718	13.4093	16.0871	20.4459	10.5848	8.7094	13.2047	14.9022	6.7823	9.5916	17.4277	19.0521	32.1022	10.2988	11.4286	7.1249	10.97	10.5391	12.5962	26.661	4.7163
ALG12	NA	684.102	627.894	1007.12	671.795	1871.52	1153.21	959.791	901.728	920.167	930.488	652.182	589.914	782.706	827.614	976.23	413.191	639.776	905.357	720.779	765.501	953.086	769.581	744.934	626.692	799.475	1084.1	1465.77	746.98	791.82	748.722	936.635	526.594	971.496	630.269	959.536	1031.56	706.993	809.384	1380.18	779.772	636.899	930.357	909.073	746.956	815.234	938.069	860.77	1362.71
ALG13	NA	720.7	755.96	528.487	752.564	642.394	573.397	535.796	762.61	555.471	649.538	619.211	615.549	669.067	625.008	716.013	944.897	685.164	542.377	766.955	645.469	760.51	564.359	765.898	623.469	704.091	404.398	819.269	643.424	999.33	792.292	630.651	789.362	720.507	687.659	533.996	590.063	514.233	747.382	506.91	641.698	592.452	698.214	474.778	626.286	486.041	668.299	894.202	468.386
ALG14	NA	123.877	204.077	362.908	206.41	361.873	228.741	230.468	218.26	199.995	343.21	290.305	169.07	267.286	258.15	294.829	153.563	260.822	214.763	183.261	395.072	271.999	150.88	251.572	261.444	346.821	263.083	321.764	204.004	234.998	223.879	291.531	215.93	246.635	249.365	221.049	277.107	181.621	162.882	210.822	282.361	250.695	367.5	252.286	276.909	259.139	221.833	217.52	422.402
ALG1	NA	423.362	483.087	782.941	492.599	680.208	799.273	682.792	753.866	624.108	403.085	765.795	542.208	672.489	675.911	840.108	528.981	646.211	781.141	978.687	991.566	681.511	565.288	558.015	623.092	867.043	851.827	632.131	513.341	608.015	492.236	1027.82	503.175	895.946	529.868	682.703	568.747	621.912	640.154	464.815	701.291	543.595	711.85	756.351	626.629	636.899	527.239	569.331	921.922
ALG1L	NA	2.68631	8.5915	14.0326	9.4199	9.25936	3.6865	67.1821	6.43304	29.729	6.92864	73.5655	5.481	10.883	11.794	0.4962	296.068	3.8859	17.1974	5	11.7369	12.2672	9.7723	3.3823	10.8478	26.8154	12.2582	20.9104	71.9952	13.2082	16.4659	2.0375	6.38	27.209	5.7694	9.2021	5.2095	26.7636	1.5182	8.5047	89.6928	9.9627	10.3071	3.0378	13.779	20.9791	2.9531	14.1642	16.9727
ALG1L2	NA	0.311858	0	0	0.3205	-0.0878552	0.4751	0	0.535364	0	-0.0878552	0	0	0	0	0	0.475	0.3109	0	0	0.3975	0	0.3036	0.6988	0.3288	0	0.4072	0.4245	0.6904	0	0	0.705	0	0.4117	0	0	0	0	0.3419	0	0	0	0	0	0	0	0	0	0
ALG2	NA	906.99	1307.38	1688.43	1230.13	1791.71	1454.63	1222.62	1492.42	1308.71	1291.84	771.199	932.631	1491.36	1358.2	1801.5	1442.94	1452.71	1380.72	1279.94	1563.2	1394.81	898.907	1287.21	1383.62	1389.64	1471.8	2125	1297.2	1682.53	1479.35	1577.86	1503.84	1232.38	1345.86	1195.9	1645.2	934.715	1486.38	1882.72	2290.99	1395.49	1788.93	1309.36	1386.54	1179.45	1405.88	503.597	1667.21
ALG3	NA	421.027	497.524	1129.08	488.462	1706.29	961.283	944.753	735.22	806.339	690.467	628.057	575.57	999.345	659.393	948.707	593.5	492.733	810.889	1695.53	715.024	765.406	589.86	674.354	780.787	569.946	1436.37	1086.27	582.672	717.734	537.579	974.002	549.352	760.095	566.785	1140.43	797.731	704.827	817.093	908.566	930.618	549.089	868.929	808.353	724.351	885.598	733.03	685.146	1295.5
ALG5	NA	407.573	681.792	482.196	564.423	452.828	710.451	690.749	608.689	260.725	652.68	311.214	449.226	821.863	606.493	788.574	715.244	723.401	641.731	1095.24	802.464	726.782	538.251	598.882	321.083	904.634	682.549	446.99	688.298	748.575	930.373	800.212	705.478	859.857	679.025	824.589	393.698	428.837	680.352	679.628	911.288	461.82	985.357	568.049	789.838	651.257	381.386	732.967	808.548
ALG6	NA	402.952	304.503	353.709	280.769	465.622	266.033	288.329	395.429	458.494	322.094	332.927	292.668	589.477	435.628	557.131	274.846	575.426	298.063	347.763	441.971	417.247	319.065	340.322	401.032	679.823	321.727	398.173	329.306	444.519	423.963	410.329	436.623	316.31	443.88	398.634	383.363	377.475	305.991	221.754	328.961	504.641	640.714	350.092	490.325	330.743	543.037	248.413	533.235
ALG8	NA	881.685	577.22	728.19	555.769	2574.5	715.439	752.86	1041.87	880.423	759.203	702.845	577.096	936.779	660.451	1147.21	854.512	762.882	668.489	1974.75	930.843	944.382	543.109	805.73	678.917	1144.95	1216.45	1282.39	640.663	765.002	671.303	1031.11	780.101	807.997	801.93	997.62	662.408	761.757	867.365	503.162	835.002	870.791	1062.5	929.8	801.473	768.428	853.044	592.89	1321.44
ALG9	NA	584.712	691.005	918.398	523.718	1367.37	601.663	554.756	633.15	360.881	587.417	562.115	559.701	730.781	637.175	800.667	671.896	741.432	587.749	900.433	676.471	662.046	565.27	536.688	598.968	883.062	803.91	498.777	621.332	697.62	694.763	653.917	619.741	652.019	696.8	603.953	484.775	745.049	678.676	493.168	798.067	505.725	755.714	626.344	644.902	543.076	742.127	301.312	877.229
ALK	NA	3.06884	1.382	0.2967	0	2.82991	0.4751	4.2498	0.50952	1.2718	6.14342	0	0.6104	1.2768	0.529	1.6681	0.9223	0.9326	2.3268	1.443	1.5898	0	1.8215	4.1929	0.9671	1.0111	2.4435	5.5184	2.4163	2.0114	1.6757	5.6403	1.3231	1.5835	2.5394	11.5906	2.2608	0.6188	1.3406	1.874	2.0711	1.6261	3.9286	6.4772	1.3297	4.9596	1.0497	1.6928	2.6529
ALKBH1	NA	278.569	205.459	205.935	246.795	351.427	185.273	189.931	271.876	219.708	307.703	229.189	156.863	191.101	194.67	244.37	196.911	216.368	196.382	253.247	199.126	217.055	237.705	232.006	198.582	209.98	250.458	230.923	235.761	227.288	267.449	205.869	203.228	235.946	231.59	174.273	196.042	217.512	228.571	186.46	215.395	220.34	239.643	225.082	192.473	203.034	209.587	257.3	191.01
ALKBH2	NA	143.005	158.931	335.312	159.936	404.952	195.725	276.234	196.082	258.817	162.444	350.618	282.597	201.742	217.682	391.993	268.851	216.989	238.962	411.255	421.304	267.647	252.277	223.62	387.17	215.71	302.993	407.936	230.929	279.249	257.394	444.523	217.518	351.94	258.507	229.742	195.396	326.733	347.214	345.436	190.197	235.517	285.714	316.411	267.269	276.188	275.367	474.82	491.968
ALKBH3	NA	196.163	402.165	402.374	420.833	390.929	482.185	440.34	278.297	295.064	413.204	453.552	324.712	378.798	301.527	355.296	411.807	318.334	388.343	259.74	424.086	433.023	389.8	425.577	402.321	444.228	291.59	227.952	419.745	393.228	435.023	435.005	320.19	425.574	396.14	356.825	251.269	607.983	366.653	465.683	357.611	355.58	415.357	406.767	362.674	425.906	418.824	390.605	426.529
ALKBH4	NA	138.074	142.647	289.766	262.74	295.76	307.166	324.59	234.406	215.673	312.76	242.996	260.172	206.896	212.371	259.558	153.093	242.114	293.875	250.346	221.661	241.797	337.866	186.254	241.699	307.95	333.179	403.81	199.109	295.927	190.633	206.557	210.482	289.624	240.356	258.011	152.987	442.686	227.006	143.531	239.962	190.926	317.775	272.327	180.453	327.628	250.332	258.405	326.904
ALKBH5	NA	2786.74	2537.66	2891.33	2825.21	2342.94	3233.89	2445.12	3211.69	2809.47	3410.98	1745.05	2516.52	2400.85	2659.69	2298.8	2658.31	2216.7	3378	2759.02	2637.02	1674.97	2323.32	2116	2375.97	2400.52	2927.31	2237.87	2868.93	2662.35	1906.33	2681.83	2547.38	3254.79	2345.24	2374	2409.23	2485.73	2498.82	2025.36	2611.63	2635.82	2642.46	2386.76	2550.61	2713.13	2433.13	2578.79	2669.93
ALKBH6	NA	46.0839	65.4152	118.101	114.103	66.9851	169.596	70.2844	94.4061	62.6375	117.39	67.5503	74.1588	68.9497	92.0452	85.4879	65.9445	58.1332	101.448	96.6811	65.9777	113.152	87.1281	157.233	76.4023	83.9246	111.586	120.556	103.901	112.638	100.88	74.3809	97.1156	89.8654	82.2753	124.185	113.039	86.0149	85.7981	141.798	106.662	63.961	87.8571	84.2034	107.705	90.8227	99.7201	206.094	99.6315
ALKBH7	NA	373.883	445.468	1011.87	803.846	651.37	1228.27	717.228	645.215	939.563	592.805	780.045	855.421	611.609	736.891	566.722	725.851	485.583	1119.89	338.384	783.784	765.406	813.601	738.644	751.451	1082.59	1003.05	1641.93	736.969	709.688	404.189	1213.71	553.85	853.523	577.958	843.216	810.004	899.134	797.319	1326.15	855.713	523.884	850.357	597.844	792.498	681.945	692.792	1134.15	1101.84
ALKBH8	NA	225.373	192.56	173.59	222.756	353.978	166.271	195.816	196.947	116.054	105.039	234.818	194.4	232.386	211.598	202.252	109.293	211.393	162.876	181.818	201.908	209.983	185.489	219.427	212.444	245.033	205.254	94.6616	222.644	178.344	293.59	215.035	208.521	214.569	205.18	140.329	88.4933	197.71	178.969	113.376	202.623	189.986	232.143	206.298	153.912	146.928	207.838	63.4786	132.351
ALLC	NA	0.135819	1.382	0	0	0.254765	0	0.6538	0.784008	0.9539	-0.17328	0	0.6104	1.2768	2.116	0	0.9223	0.3109	0.4654	1.443	0.7949	0.544	0.6072	1.3976	0.9671	0	0	0.4245	0.3452	0	0.6703	0	0.2646	0.7918	0	0.414	0.6459	0.6188	0.6703	0.3123	0	0.8131	0	0	0.3324	0.31	0.3499	0	0.5895
ALMS1	NA	1726.46	761.027	618.398	726.603	641.069	610.451	892.122	782.747	901.408	706.982	837.946	2145.42	834.206	979.7	527.94	980.406	1001.94	596.126	483.406	655.803	751.806	1132.36	568.833	741.779	686.564	518.021	654.99	699.344	667.114	1173.36	584.119	817.677	587.094	841.036	550.14	742.181	832.302	722.581	646.521	867.449	932.042	583.571	804.467	587.393	913.496	1061.23	866.695	533.53
ALMS1P	NA	10.1122	2.3034	8.0119	3.5256	2.7895	1.4252	4.9036	4.3795	4.4514	7.20151	12.0626	11.2917	3.8305	4.232	10.0083	7.3784	2.487	6.0497	6.4935	1.9873	7.616	7.5896	5.5905	2.9014	6.4039	3.258	17.4041	4.1422	5.699	8.7139	3.8777	7.674	4.3547	2.5394	5.3814	6.4594	9.2822	4.0218	14.9918	5.1778	7.8596	2.1429	8.4203	2.327	5.8895	3.499	17.3508	3.5372
ALOX12	NA	1.99238	4.6067	4.1543	4.1699	6.07292	3.8005	3.269	3.47389	1.9077	5.98449	6.4334	3.6622	4.6818	3.1872	2.5229	1.8584	0.6217	4.8863	0.7215	3.9746	1.088	2.4287	4.1929	7.7498	3.721	1.629	5.1109	10.7007	7.0667	4.7021	1.7626	7.158	5.1465	3.0472	2.9142	1.9378	3.0941	3.6866	8.4922	3.797	3.8133	1.7857	1.2954	2.327	4.3396	4.916	3.4067	1.7686
ALOX12B	NA	6.1182	6.5507	9.4955	5.9135	0.906725	8.3135	2.6152	2.20179	0	2.69089	0.8042	3.357	3.9199	1.3225	2.1184	2.7669	0.6217	5.9473	26.7244	0.7949	3.351	3.643	0.6988	9.0264	1.3482	4.0725	1.2735	3.2931	4.3916	3.0163	1.7908	4.1254	5.5424	3.1234	2.0698	2.2608	4.7153	0.6703	4.9973	1.0356	1.6261	2.1429	1.2954	2.327	4.9596	3.499	2.116	4.1268
ALOX12P2	NA	0.32455	21.6515	8.0119	22.1154	0.32455	27.791	1.9614	25.378	3.8155	0.815142	0.8042	15.5642	32.3468	68.7694	3.7531	2.7669	47.2527	38.1595	28.86	1.9873	4.352	3.3394	143.256	30.9478	4.0446	4.4797	0.849	16.914	13.4093	13.4059	38.4243	9.7909	20.5859	9.6496	0.414	0.6459	2.4752	1.3406	15.9288	59.0266	22.4947	2.1429	10.0396	14.2942	29.7576	3.8488	0.4232	11.4959
ALOX15	NA	490.319	5.528	18.1009	94.5513	1.35083	24.228	3.5959	80.4879	181.553	8.09857	837.141	139.468	194.932	144.151	2.5021	59.9496	307.764	14.4262	8.658	266.296	145.248	458.713	51.7121	88.6525	239.977	5.2942	320.916	5.523	194.1	388.772	1.4101	407.78	4.3547	101.067	1.6558	1.9378	539.604	170.591	72.148	1062.82	326.309	2.5	1.2954	54.8499	193.734	241.078	33.0089	2.0634
ALOX15B	NA	2489.82	3045.95	12586.6	1665.38	30344.1	5995.96	5427.92	4936.11	27.0263	13.1204	1671.87	1242.08	2113.61	1678.77	9465.39	709.249	661.226	2630.91	17805.9	842.21	122.4	777.474	13282.3	38.3623	1094.05	16823.9	1420.35	1772.18	1903.12	804.022	6933.29	2087.59	429.533	1487.56	5040.26	37735.9	1577.66	5118.39	5243.07	376.942	1009.82	8700	21135.1	662.52	15994.4	89.2232	36.8176	15664.3
ALOX5	NA	690.54	244.155	403.561	294.551	566.013	723.515	423.341	1273.34	461.673	110.771	256.53	552.682	564.791	487.469	262.302	904.316	333.256	486.534	166.667	456.677	517.343	836.369	631.027	81.2379	230.203	413.765	188.899	1041.08	838.418	333.473	229.136	520.508	266.429	368.715	145.71	266.126	415.532	387.432	966.346	464.964	300.833	348.571	621.162	501.295	450.704	316.305	79.1367	603.39
ALOX5AP	NA	35.1198	109.639	109.496	53.5256	26.5228	123.278	98.3982	52.9572	54.6886	77.3028	81.2212	119.631	76.6107	73.5304	52.5438	56.7215	64.3507	146.356	59.8846	73.132	86.4958	94.7177	153.04	55.4481	58.6461	251.68	55.6084	277.874	62.3533	106.242	135.366	99.7618	104.117	195.531	66.232	141.137	57.2401	81.106	37.4795	90.0932	114.1	111.071	123.714	165.547	82.7633	40.9377	28.777	47.7524
ALOXE3	NA	1.5372	4.6067	13.9466	6.7308	3.55633	4.7506	3.269	2.52661	1.2718	6.93822	0.8042	3.6622	6.8098	3.4385	9.1743	4.1504	3.4196	3.2575	4.329	10.3339	2.176	4.2502	9.7834	17.4081	5.3927	9.774	10.1878	7.5941	6.0342	3.6866	13.3956	0.7939	16.6271	2.5394	9.5209	2.5837	4.6411	1.0054	3.4356	3.797	4.6074	16.7857	11.6589	7.9782	9.9192	4.8985	2.116	10.3169
ALPI	NA	-0.0298267	0	0	0	-0.0298267	0	0	-0.0298267	0	-0.0298267	0	0	0	0	0	0	0	0	0	0	0	0	0	0	0	0.4072	0.4245	0	0	0	0	0	0	0	0	0	0	0	0	0	0	0	0	0	0	0	0	0
ALPK1	NA	142.723	356.559	232.641	353.846	135.523	312.114	280.157	283.836	122.731	226.078	201.847	373.541	279.629	242.016	249.375	276.69	262.998	445.117	265.512	288.951	261.119	258.956	234.801	77.6918	312.442	345.347	145.601	727.304	277.908	300.628	379.307	293.993	306.413	292.534	194.143	180.862	250	171.261	179.589	351.053	328.749	216.786	374.705	387.606	286.727	161.302	35.9712	198.379
ALPK2	NA	13.1222	10.5954	33.5312	24.6795	10.7633	11.639	1.6345	14.8765	15.5799	93.7773	8.0417	9.4606	7.6611	4.4965	7.9233	9.6842	10.8805	58.4027	25.2525	5.9618	16.32	9.7146	79.6646	1.6119	4.3816	6.516	18.2531	9.32	7.3751	9.3842	8.1079	8.2032	5.9382	11.1732	4.9674	9.0431	25.9901	15.0817	2.811	4.8326	8.9437	9.6429	7.7726	6.6485	14.8788	23.0931	10.1566	12.0855
ALPK3	NA	566.992	99.5048	390.208	108.654	243.639	138.005	126.512	306.934	386.318	241.269	628.861	258.183	240.473	306.817	88.824	196.45	138.338	640.102	144.3	321.145	380.799	380.692	178.896	197.614	196.161	155.162	245.781	118.398	161.917	283.201	56.4026	197.671	141.33	160.488	120.046	150.503	248.453	319.397	49.6603	112.53	166.407	141.071	134.726	157.901	200.554	337.999	191.282	194.547
ALPL	NA	84.8361	158.01	79.822	47.7564	85.5861	199.525	89.5718	118.989	63.2734	397.649	129.471	282.902	209.403	145.474	74.2285	13.8345	83.003	370.659	40.404	158.982	199.648	152.398	124.388	104.449	85.9469	328.65	35.2328	190.542	141.468	184.667	135.366	104.525	160.333	242.763	26.0789	301.329	51.9802	144.114	465.995	181.222	165.865	51.0714	792.484	222.724	146.308	186.494	68.9801	191.304
ALPP	NA	-0.143748	0	0.2967	0	1.70524	0.2375	0	-0.143748	0	-0.143748	0	0	0	0	0	0.4612	0	0.2327	0	0	0.544	1.2143	0	0	0	0	0.4245	2.0711	0	0.3351	0	0.5292	0.7918	0	0	0	0.3094	0.3351	0.6247	0.3452	0	0	0.9716	0	0.6199	0	0	0
ALPPL2	NA	0	0	0.2967	0	0	0	0	0	0	0	0	0	0	0	0	0	0	0.2327	0	0	0.544	0	0	0	0	0	2.1225	0	0	0.3351	0	0.2646	0	0	0	0	0	0	0	0	0	0	0	0	0	0	0	0
ALS2	NA	1028.67	518.254	543.323	552.244	553.969	492.874	565.544	717.713	621.606	736.033	583.828	734.264	592.031	663.889	557.965	919.073	583.819	568.902	565.657	627.981	666.942	674.256	552.76	652.805	628.255	552.637	739.464	545.047	644.653	696.774	512.206	696.481	505.147	651.6	442.513	567.455	699.567	671.303	510.971	635.83	630.395	603.929	507.488	571.436	597.012	697.691	496.826	477.819
ALS2CL	NA	26.3758	129.448	70.3264	144.231	23.8096	145.131	60.1504	81.7018	19.0774	54.2219	49.0544	233.463	84.6974	62.157	39.6163	51.1877	42.5896	139.375	31.0245	58.4261	65.2798	60.4129	97.1349	30.303	39.0974	70.0468	17.4041	652.744	112.974	103.896	48.9997	86.0016	62.1536	86.3382	23.5952	47.1534	47.9579	47.256	174.904	179.151	57.1854	22.8571	94.2431	117.678	184.125	77.3268	34.2785	35.3721
ALS2CR11	NA	28.9992	4.146	5.0445	3.8462	2.70121	1.6627	4.5767	5.03281	0.6359	2.10179	0.8042	5.4932	6.3842	4.4965	4.5872	4.6115	2.487	1.6288	0	1.9873	5.984	3.3394	6.2893	58.9942	0.6741	1.629	2.9714	4.4874	6.7047	3.3515	1.0575	3.9693	3.5629	5.0787	0.8279	2.5837	5.2599	5.3624	7.4959	13.8074	1.8971	2.1429	1.6193	6.9809	2.7898	1.3996	3.8087	1.1791
ALS2CR12	NA	1.16806	0	3.8576	4.1667	0.466875	0.9501	2.9421	1.9068	0	-0.0942698	0	1.5259	0.8512	0.529	2.5021	4.6115	2.7979	0.9307	2.1645	1.5898	1.088	2.1251	2.0964	0.3224	2.3593	0.8145	1.698	2.4163	1.6762	3.3515	1.7626	2.117	1.1876	2.0315	0	0.323	3.0941	0	2.1863	3.4518	0.271	0.7143	2.5909	0.6648	2.1698	0	1.2696	2.9477
ALS2CR4	NA	366.772	822.757	380.712	861.218	196.551	758.195	393.92	758.784	240.693	933.29	359.464	560.311	554.151	397.011	451.209	377.682	500.816	564.714	251.082	474.563	374.271	460.838	279.525	597.034	548.038	500.509	376.524	1377.63	702.984	658.902	394.113	522.36	595.804	673.438	352.685	353.973	403.156	326.77	298.274	565.413	629.04	631.786	523.681	584.068	579.653	411.127	337.706	231.982
ALS2CR8	NA	579.605	269.492	249.555	288.462	249.594	180.998	179.797	269.47	205.082	180.745	266.18	260.929	242.601	168.221	178.065	260.089	218.854	179.862	113.997	200.715	198.56	204.311	252.97	341.393	203.239	172.674	208.425	243.355	272.209	325.094	149.114	297.169	181.314	202.641	114.25	171.819	259.901	202.095	270.789	275.803	254.489	156.786	208.242	196.13	216.982	275.017	209.056	101.695
ALX1	NA	1.77743	0.4607	8.0119	1.2821	0.402042	0.9501	2.2883	0.476292	0.318	0.253071	0	0	18.7271	0	0	0.4612	0.3109	0.9307	0	6.7568	1.088	1.5179	1.3976	0	0.6741	0.4072	0.4245	0.6904	0.6705	0	0	0.2646	1.5835	9.1417	0	0.6459	6.4975	0.3351	10.3069	3.797	1.8971	0.7143	0	1.6621	1.2399	0	0	0
ALX3	NA	48.3189	26.2582	54.0059	17.6282	37.6626	21.3777	35.9595	34.1835	20.6672	37.9741	16.0834	31.1284	31.4955	28.5658	49.6247	16.6014	16.7871	28.8523	29.5815	23.4499	25.0239	12.1433	22.362	25.1451	41.1197	22.8059	16.9797	49.7066	37.2109	16.0871	14.1006	19.3173	19.0024	25.9015	40.9811	42.9548	14.5421	16.0871	18.1151	28.9955	26.8311	34.6429	35.6245	18.9481	28.2077	25.5423	29.2002	79.8821
ALX4	NA	0.61013	0.4607	5.3412	0.641	-0.0118226	0	2.9421	2.22287	14.626	4.37357	15.2792	41.8097	0	4.761	0.417	19.8295	1.2435	20.2432	0	6.3593	0.544	1.8215	0.6988	25.1451	1.6852	1.2217	8.9143	0	2.3466	2.0109	0.3525	0	1.9794	3.5551	0	9.3661	6.8069	5.6975	26.8603	2.4163	0.8131	3.9286	0	0.3324	22.0082	8.7474	5.5015	0.2948
AMAC1	NA	-0.122543	0	1.1869	0	-0.122543	0	0.3269	-0.122543	0	-0.122543	0	0	0	0	0.417	1.3835	0	0.698	0	0	0	0	0	0	0	0	13.1592	0	0.6705	1.0054	0	0.5292	0	0	0	0	0.6188	1.3406	0	0.6904	0	0	0	0.3324	0	1.7495	0	0
AMAC1L2	NA	0.427792	0	0.2967	0.3205	0.24895	0.9501	0.3269	0.294249	0.318	3.45659	0	0.6104	0.4256	0.2645	0.417	0.4612	0	0.698	0	0.7949	0	0.6072	2.7952	0.6447	0.337	0	6.3674	0.3452	0.6705	1.6757	0.3525	0.2646	0.7918	1.5236	1.2419	0.9689	3.0941	1.0054	0	1.0356	0.542	1.0714	1.6193	0.9973	0.31	0.6998	0	0.2948
AMAC1L3	NA	0.13741	0.9213	1.1869	0.9615	-0.210057	0	0.6538	-0.210057	0.318	0.952422	0	0	0	1.058	0.834	0.9223	0	0.2327	0.7215	0	0	0	0	0.6447	0.337	0	1.2735	0.3452	0.3352	0	0.705	0.5292	0.3959	1.0157	0.414	0.323	0.9282	1.0054	0.3123	0.6904	0.271	0	0	0	0.6199	1.0497	0	0.5895
AMACR	NA	1680.76	2555.34	1414.84	1038.14	15040.5	980.048	10854.9	14725	18649.1	6265.91	4786.42	6750.59	34648.1	6955.23	16978.7	16633.2	15565.7	20749.5	21269.8	33040.9	31011.7	6409.84	12443	6533.85	8684.01	2368.56	2323.67	1552.99	18655	34462.7	20216.1	4085.21	9581.16	14066	5425.64	1101.64	17043.6	25968.7	3013.66	3369.69	8932.85	11019.3	16748.4	11502.2	8128.47	6460.46	15655.1	17644.8
AMBN	NA	0	0	0.2967	0	0	0	0	0	0	0	0	0	0	0	0	0	0	0.2327	0	0	0	0	0	0	0	0	0.849	0	0	0	0	0	0	0	0	0	0	0	0.3123	0	0	0	0	0	0	0	0.4232	0
AMBP	NA	0.659942	0.9213	0.2967	0.641	0.808423	2.6128	1.6345	5.07548	1.5898	0.456427	3.2167	0.9155	2.9793	2.3805	1.251	14.2957	0.9326	2.3268	1.443	5.1669	6.528	1.8215	2.7952	0.3224	3.0334	4.0725	5.5184	2.4163	1.0057	2.0109	2.4676	1.3231	2.3753	1.5236	0	3.2297	0.3094	0	0.3123	0.3452	1.0841	3.5714	1.9432	1.3297	2.4798	2.0994	2.116	2.6529
AMBRA1	NA	1024.13	744.904	1002.37	1000	1174.52	1062.23	1192.22	951.961	1048.94	1428.63	960.179	1136.49	851.231	1009.32	843.62	1062.03	873.863	1116.86	437.229	905.008	1058.08	1090.16	701.607	1056.42	1018.22	877.214	542.076	892.648	891.72	900.545	961.664	921.143	1002.38	906.044	1267.1	1117.79	1141.71	950.482	1021.32	1168.1	902.5	1055	999.754	866.296	1163.34	984.605	1032.59	1022.84
AMD1	NA	24541.7	22887	2876.22	35618.5	6874.62	18327.1	5560.88	14854.3	20383	44596.5	16830.5	13372.9	24461	19658.9	11615.1	15517.2	21838.8	9205.5	9828.02	13745.6	26543.5	11977.8	7598.88	38604.1	18853.7	4942.81	9591.81	9919.23	13992.8	15903.5	12568.7	9677.19	19241.1	12669.4	11127	8974.32	15763.3	19752.1	5261.5	5466.34	16226.8	6099.12	5630.94	13849.4	4556.77	19309.3	18888.4	4283.2
AMDHD1	NA	1.1012	2.764	1.4837	1.9231	1.02589	4.2755	0	2.55207	1.2718	4.32982	0.8042	3.6622	2.1281	2.116	3.3361	1.8446	2.7979	1.8614	3.6075	2.7822	0.544	1.2143	2.0964	3.2237	2.3593	2.8507	2.9714	10.3555	1.6762	3.6866	3.1726	4.2339	7.1259	2.0315	2.4837	0.9689	0.3094	2.6812	1.874	2.4163	3.7943	0.3571	0.6477	6.6485	2.4798	0.3499	0	2.9477
AMDHD2	NA	116.75	108.962	276.558	181.609	174.662	310.841	254.812	149.34	163.872	179.547	305.585	221.381	168.118	191.076	143.336	156.385	103.316	261.853	210.397	313.593	273.631	201.275	189.623	179.723	198.858	178.265	185.503	168.795	169.293	133.389	248.524	160.4	284.355	153.885	309.962	172.155	230.133	244.323	461.557	228.512	146.893	130.714	197.855	267.388	177.25	289.559	304.202	230.072
AMELX	NA	-0.223117	0.9213	0	0.641	-0.223117	0	0	-0.223117	0	-0.223117	0	0	0	0	0.834	0	0.3109	0.4654	0	0	0	0.6072	0	0	0.337	0.4072	0	0	0.6705	0	0	0	0.3959	0	0.8279	0.6459	0	0	0	0	0	0	0.3239	0.6648	0.31	0	0	0
AMELY	NA	0.735652	1.8427	0.5935	0.641	21.7361	1.6627	0	0.0267098	1.2718	0.405419	0	0	0.4256	0	1.6681	2.7669	0	0.2327	2.886	0	0	0.6072	2.7952	0	1.0111	0.8145	5.9429	0.6904	0.6705	0.6703	0.705	0.7939	0.7918	1.5236	0.414	5.8134	4.0223	0.3351	0.6247	2.7615	0	0.3571	3.5625	0.9973	2.7898	0.3499	0	0.5895
AMFR	NA	1916.34	3050.1	2990.8	2672.44	2646.08	2924.23	2080.75	2186.93	2360.51	3907.2	833.925	1942.17	2139.14	2162.53	2527.52	2296.99	2641.18	2456.4	1224.39	1418.12	2150.97	2170.01	2111.81	2238.23	2182.04	2975.36	1718.34	2589.92	2272.54	2136.91	2040.72	2394.55	2701.5	2335.2	3233.78	3787.77	2121.91	2402.68	2529.55	2758.03	2191.48	2865.71	2529.02	2265.47	2536.52	2346.05	1982.23	2182.76
AMH	NA	3.03389	0.4607	18.9911	2.2436	0.225748	0.7126	0.6538	0.63187	1.2718	26.7207	24.1251	21.0575	0	0.7935	1.6681	1.8446	0.3109	4.1882	0	1.9873	0.544	1.2143	6.2893	5.4803	2.3593	2.0362	4.2449	0.3452	1.0057	4.0218	0.705	1.8523	1.1876	2.5394	29.8044	1.6148	8.354	2.6812	1.5616	4.1422	1.3551	2.1429	0.3239	0.9973	5.8895	20.2939	54.1684	1.4738
AMHR2	NA	1.80468	0.4607	6.5282	1.9231	0.855072	2.6128	1.6345	1.40398	2.5437	8.62192	1.6083	5.4932	2.1281	2.3805	2.5021	14.2957	1.2435	2.7922	0	5.5644	2.72	1.2143	2.0964	15.4739	8.4262	1.2217	8.0653	1.0356	0.6705	1.3406	1.7626	1.0585	1.9794	1.0157	1.6558	0.6459	3.4035	3.6866	2.4986	1.7259	1.8971	1.4286	0.3239	1.3297	0.6199	2.0994	11.4262	3.2424
AMICA1	NA	20.1714	92.1341	104.154	48.0769	22.5977	164.608	145.472	58.0159	75.9917	43.9726	57.0961	159.304	111.937	124.049	61.3011	69.6337	133.054	246.175	33.9105	130.366	97.3758	102.307	238.295	37.3952	72.4651	300.142	61.1268	457.37	96.8823	121.324	192.826	184.705	169.042	232.097	105.557	156.64	89.4183	153.833	48.411	133.587	185.649	56.4286	180.714	430.821	73.774	46.536	16.5044	44.2152
AMIGO1	NA	387.49	257.515	313.056	256.731	167.158	391.211	449.166	312.045	424.473	212.286	281.46	288.396	274.096	344.112	346.122	135.117	203.311	324.588	316.739	290.541	223.039	355.495	259.259	253.062	330.98	355.121	401.569	183.983	269.527	237.956	303.869	257.476	258.512	248.349	363.862	353.973	154.394	181.986	109.627	278.219	248.797	311.429	319.649	257.628	389.019	241.078	165.891	457.774
AMIGO2	NA	56.2488	320.166	127.003	353.205	52.2709	164.37	149.068	226.668	109.059	269.86	389.219	279.851	91.5073	161.344	86.3219	832.833	130.256	141.935	25.2525	75.5167	73.9838	184.578	576.52	96.7118	90.6656	172.674	363.781	236.797	89.172	223.544	144.179	115.904	172.209	213.306	69.1297	225.109	72.7104	154.168	468.494	118.053	321.16	235.357	137.316	245.661	159.017	142.407	102.835	72.8077
AMIGO3	NA	131.216	111.943	98.8131	133.013	69.5836	334.204	331.481	163.554	81.079	123.691	51.4669	194.705	158.755	107.651	96.7473	53.4934	70.879	136.35	46.176	68.3625	64.1918	109.593	99.2313	83.8169	134.819	217.471	143.478	85.2606	187.395	92.501	71.2082	99.4972	107.68	54.8502	72.0273	140.168	134.901	97.1931	166.471	254.056	71.8206	167.5	116.266	59.5038	89.8927	73.1281	104.951	72.8077
AMMECR1	NA	875.631	263.503	225.519	337.18	390.905	268.171	375.94	490.597	615.883	413.766	450.335	401.923	469.028	516.564	364.053	485.591	764.125	321.564	395.382	337.838	771.934	550.395	219.427	961.315	545.005	260.639	16.5552	323.093	419.712	388.437	389.883	704.419	292.557	458.101	261.616	374.32	445.235	426.309	348.247	671.039	503.828	393.929	315.115	373.644	280.217	396.431	429.962	289.167
AMMECR1L	NA	1022.49	716.803	369.139	635.256	345.863	650.831	742.726	822.291	806.657	658.004	943.292	860.609	701.414	704.093	746.455	955.042	776.871	633.355	461.76	660.572	820.894	823.922	438.854	956.48	779.589	559.153	388.41	780.462	718.74	702.807	546.752	804.181	615.994	691.722	618.028	646.259	402.228	695.098	497.54	812.22	736.093	663.929	694.031	681.136	507.739	688.943	658.908	472.513
AMN1	NA	290.023	204.538	259.05	230.128	308.789	153.919	146.78	207.025	206.672	381.794	265.376	203.861	205.572	142.035	208.507	236.57	174.71	166.832	87.3016	200.318	239.359	145.416	155.136	186.009	160.771	172.674	93.8126	215.395	197.787	283.201	141.006	238.688	224.07	212.798	181.724	225.109	191.522	180.645	189.896	114.256	209.499	220.357	152.538	167.209	146.928	275.367	228.1	161.238
AMN	NA	-0.301055	3.2247	1.4837	7.6923	0.211221	2.8504	1.6345	1.00544	0.318	0.462232	1.6083	3.6622	1.2768	1.058	0.834	0.4612	1.2435	3.9556	0.7215	0.3975	0.544	0	2.0964	0.6447	0.337	8.145	1.2735	12.7718	0.3352	1.0054	0.3525	2.117	1.5835	0	0	0.6459	1.2376	1.3406	5.6219	2.0711	0.542	2.5	1.2954	1.6621	2.1698	1.7495	0.4232	0.2948
AMOT	NA	389.558	1181.16	361.128	1502.88	71.5644	1424.7	728.016	723.936	318.593	931.144	332.122	1696.19	1144.48	878.662	477.481	362.925	1158.62	2377.06	404.762	528.617	584.798	1146.93	546.471	1014.51	785.319	1669.72	629.945	1517.09	1031.51	1343.95	836.873	1337.66	1461.2	1249.37	707.441	769.633	499.381	451.445	388.225	609.251	1561.62	1214.64	5066.78	2121.53	679.155	599.37	336.86	1058.81
AMOTL1	NA	3475.51	6574.69	6317.21	8419.87	1270.96	3600.24	4457.34	3048.62	4063.81	565.899	5382.31	9723.96	3077.2	6898.9	2743.12	4930.62	4218.23	4628.7	378.788	2833.47	3269.98	4480.27	2856.74	8834.95	2904.33	2834.05	9249.24	3320.68	3638.28	5041.64	2278.66	5812.12	2043.94	5997.46	3133.19	3326.25	6423.89	2764.31	5190.91	2488.44	5313.64	3354.29	2753.13	2632.46	3132.61	4020.29	4499.79	4029.77
AMOTL2	NA	3127.26	1934.82	1032.94	1130.13	574.314	971.496	1496.89	3666.16	352.614	880.575	583.024	997.94	906.56	1654.17	848.624	1381.15	969.612	1659.71	800.866	868.044	1107.04	973.285	1627.53	480.335	1142.25	1992.26	418.549	1436.66	747.57	1600.34	1213.71	1096.59	1237.53	1566.79	1491.05	3252.94	546.101	842.899	1492.62	1263.72	991.124	684.286	2243.05	1336.01	1581.49	1061.23	321.625	1197.64
AMPD1	NA	-0.188409	5.528	2.3739	0.3205	19.5259	2.6128	13.0762	1.03145	0.318	-0.188409	0	11.2917	1.2768	0.529	4.1701	0.9223	13.6784	139.841	0	1.1924	1.088	0.9107	6.2893	0	1.3482	24.4349	3.3959	9.32	0.6705	8.7139	5.6403	13.7603	5.9382	2.0315	0	15.1795	0.6188	63.008	0	2.0711	3.2523	2.1429	9.7158	2.9918	4.0297	4.1987	0.4232	0.2948
AMPD2	NA	940.448	972.936	854.896	556.731	666.137	983.135	1117.03	1075.6	972.63	310.51	842.771	1039.14	685.24	755.67	885.738	493.892	686.096	1052.18	748.918	952.305	804.574	1140.56	765.898	1143.78	909.015	888.617	959.775	859.855	947.033	694.763	935.225	641.439	1062.55	728.288	1042.33	1307.38	470.297	829.828	770.828	1046.95	765.635	835	1018.21	1070.4	1179.14	733.38	1310.62	983.346
AMPD3	NA	1494.12	452.839	589.317	577.564	257.341	839.43	367.113	921.378	1157.36	69.1089	837.946	761.73	1155.55	1441.25	588.407	376.299	1022.77	898.61	567.1	946.343	1536.25	1053.73	282.32	374.275	662.971	458.97	33.5348	504.66	781.428	863.008	457.566	1144.22	389.153	666.836	113.836	421.796	1109.22	453.121	1121.89	869.175	1018.23	327.5	360.779	969.347	413.817	1160.25	1257.3	345.173
AMPH	NA	7.71617	57.1231	17.2107	10.5769	7.06861	23.2779	16.3452	15.9996	9.2208	11.8947	14.4751	11.902	26.8138	33.3267	8.3403	8.3007	18.3415	14.6588	2.886	22.655	4.352	30.0546	28.6513	13.2173	9.1003	13.032	5.9429	17.2592	5.699	40.8881	22.561	17.4649	27.3159	17.7755	17.3859	30.036	11.448	10.0545	8.1206	7.5941	35.2327	18.2143	21.0509	20.9427	25.4179	9.0973	21.1595	12.3803
AMT	NA	34.1221	679.171	112.917	580.324	39.9218	704.005	375.528	309.578	55.6425	86.5767	83.2799	279.86	195.234	127.393	278.628	87.5402	105.075	340.411	29.7547	53.8434	59.2958	211.236	162.222	460.119	100.157	241.482	55.7739	520.494	292.571	220.441	254.707	150.188	121.536	214.683	31.4602	91.4	88.3385	80.1475	89.8696	164.632	140.568	828.668	171.788	391.14	223.61	126.816	74.9048	49.9248
AMTN	NA	1.7705	7.8314	0	10.5769	0.278083	11.1639	4.5767	13.0035	0.9539	38.0489	0.8042	0.6104	3.4049	1.058	1.251	0.9223	3.1087	5.3516	1.443	0.3975	0.544	1.8215	16.0727	0	1.6852	7.3305	2.1225	9.6652	2.6819	1.3406	3.1726	6.0863	0	6.0945	23.5952	7.7512	0.3094	1.6757	28.7343	8.9748	11.3829	2.1429	5.5056	0.6648	17.0486	0.3499	0	8.843
AMY1A	NA	-0.577139	0	1.4837	1.2821	-0.0597387	0.2375	0.3269	1.63199	0	0.902133	0.8042	0.6104	0	0.7935	0.834	0.9223	0	0.9307	0	0.7949	1.088	0.6072	0	1.2895	1.3482	0.4072	2.9714	1.7259	2.6819	2.0109	0.3525	0.2646	0	0.5079	0.414	0.9689	0.9282	0.3351	3.748	1.3807	0	0.7143	2.267	0	0	1.7495	6.3479	0.2948
AMY2A	NA	-0.357669	0.4607	0	0	-0.357669	1.6627	0	0.276645	0.318	1.3302	0	0.6104	0	0.2645	0.417	0	0.3109	0.2327	2.886	0	0.544	0	0	0	1.6852	0	0.849	1.7259	0.3352	0	0.3525	1.3231	0	0	0	0	0.6188	0.3351	2.4986	0.3452	0.271	0.7143	0.6477	0	0	0	0	0
AMY2B	NA	15.1304	74.7438	36.3472	85.1218	15.4846	50.4846	36.1654	87.1019	13.3542	177.594	80.0069	75.5749	48.2946	24.0693	57.598	116.5	16.1125	77.4498	60.0433	36.2997	70.1214	42.7778	63.0049	56.1057	48.6392	16.9823	136.491	227.439	139.051	107.06	26.4035	67.6608	55.4394	46.2468	25.251	14.8565	36.1262	27.8173	162.552	68.0014	43.9054	28.2143	141.089	51.5257	48.6041	85.0245	70.0296	20.5984
AMZ1	NA	2.7098	2.764	5.3412	0.641	1.31735	4.5131	3.5959	5.45538	2.2257	1.04327	5.6292	4.2725	0.4256	3.174	3.3361	8.7619	1.2435	3.4902	0	4.372	1.632	3.0358	1.3976	1.6119	2.0223	2.0362	4.6694	1.3807	3.3523	4.0218	2.4676	1.8523	5.5424	3.5551	1.6558	1.6148	2.4752	2.346	2.811	2.7615	2.1682	2.1429	2.5909	3.6567	4.9596	2.0994	2.5391	3.5372
AMZ2	NA	845.699	1103.31	1230.56	1115.71	1056.04	936.105	923.504	898.727	1247.66	1709.21	1433.03	1060.81	1052.97	1009.85	942.869	1140.89	1034.27	834.157	1098.85	1059.22	989.534	986.946	1130.68	1317.21	1132.14	1065.36	1114.71	1202.97	936.641	865.689	523.134	1130.19	842.835	1004.57	893.304	981.177	1182.86	934.395	820.801	907.49	1554.31	1179.29	937.897	978.323	1102.58	1058.43	1088.87	1004.27
AMZ2P1	NA	107.372	205.459	171.217	179.167	137.407	172.922	187.97	118.102	167.245	190.358	193.001	158.694	123.854	110.031	132.194	118.977	121.24	124.484	168.831	153.021	196.383	132.058	181.691	115.732	200.206	122.582	138.809	311.011	153.202	163.217	145.237	160.625	145.685	156.933	138.673	178.279	148.515	134.06	145.545	127.028	279.694	137.857	121.771	135.629	190.635	175.997	181.126	157.406
ANAPC10	NA	108.919	124.842	86.6469	105.128	123.623	83.3729	71.2651	94.3661	78.5354	143.04	124.646	75.9899	101.722	73.5304	92.1601	133.734	123.106	84.2301	75.7576	97.7742	93.5678	64.9666	143.955	89.6196	110.888	76.1556	78.5309	112.875	107.61	144.784	75.4384	114.104	76.8013	111.732	83.6179	74.9286	90.0371	73.3976	99.9453	113.221	108.137	98.5714	69.9536	110.365	87.4129	113.716	132.036	64.8489
ANAPC11	NA	475.614	813.544	1219.29	911.859	1154.47	1231.59	1150.38	811.542	1047.67	2159.42	955.355	821.851	836.76	900.88	1167.22	949.509	718.427	988.657	1188.31	863.673	1079.29	890.103	1090.15	832.689	958.561	1402.57	1725.56	822.23	990.949	731.965	945.448	844.403	977.435	754.698	1395.43	885.256	1140.78	1185.76	1479.82	862.962	990.853	1123.93	1054.81	875.271	951.623	954.164	1206.52	1278.41
ANAPC13	NA	788.375	1503.19	1437.99	1483.88	1620.36	1274.35	1338.88	932.246	1076.35	2499.69	2194.11	1152.38	1561.48	1075.72	1707	1369.48	1444.35	1067.16	1838.47	1179.3	1266.26	1255.64	2049.38	1464.12	1622.48	1359.93	1411.32	1528.05	1274.02	984.452	1447.11	1176.68	1378.68	1435.65	1293.39	1502.65	898.688	1188.5	1193	1467.12	1475.97	1965.99	1214.42	1319.35	1381.48	946.232	1931.64	1449.77
ANAPC16	NA	2493.5	2704.13	2741.54	2853.53	2897.07	2738.24	2485.13	2626.94	1710.29	1557.84	3724.11	2276.04	2788.21	2372.55	2694.33	2188.62	2906.35	2200.45	3014.43	2653.42	2232.57	2064.97	2618.45	3827.53	2315.51	2311.14	2295.23	3376.25	2865.91	2971.76	2239.53	2750.2	2612.83	2832.91	2264.31	2158.72	1922.34	2062.51	2332.79	2256.13	2905.35	2936.43	2208.4	2609.19	2372.86	3231.28	2892.51	2247.61
ANAPC1	NA	1839.31	724.634	761.128	725.321	665.401	672.684	965.675	675.555	1173.58	291.702	1301.15	1260.4	886.131	898.764	685.571	1080.48	595.321	759.235	911.977	847.377	865.502	1040.07	429.769	1028.37	851.717	737.121	398.598	736.624	714.717	805.027	885.168	936.756	553.048	927.882	640.795	601.69	602.104	965.228	620.91	1003.45	951.555	573.929	820.012	745.959	917.216	1070.68	831.57	478.703
ANAPC2	NA	551.022	717.724	1015.13	848.397	509.82	1218.53	860.739	964.601	708.726	885.061	682.741	726.329	600.543	894.003	870.726	1172.24	488.07	1026.58	742.424	747.615	860.062	849.12	842.767	601.225	816.664	770.515	1399.97	842.596	921.22	800.335	697.629	781.688	914.093	677.501	828.314	915.292	930.384	851.613	997.579	742.837	594.349	777.5	900.977	824.41	917.526	690.693	826.915	884.304
ANAPC4	NA	215.389	419.21	381.009	408.013	256.875	307.126	326.25	383.904	202.857	207.415	502.606	338.445	364.327	309.991	339.033	275.307	333.877	338.317	238.817	323.132	282.879	293.26	397.624	288.201	392.997	293.219	270.826	571.971	415.018	483.955	302.106	476.846	321.853	396.14	207.803	296.808	402.228	310.348	310.455	413.186	363.71	312.143	369.847	408.881	355.541	332.75	269.996	245.542
ANAPC5	NA	2694.87	2106.18	2932.05	2057.05	4685.08	2088.12	2414.51	2382.16	2470.84	2136.29	3097.66	1981.54	2435.8	2662.7	3267.31	2968.43	2108.34	2517.13	3533.91	2724.56	2345.18	2048.88	2705.1	3542.23	2814.68	1995.93	2696.79	1920.61	2955.41	2886.3	2706.27	2277.06	2745.84	2213.31	2412.92	2742.65	2499.07	2924.51	2464.28	2888.16	2058.13	3105.36	2932.55	2547.36	2256.93	2466.41	3074.9	3478.56
ANAPC7	NA	608.095	840.723	843.62	1062.82	1038.77	1116.39	857.143	931.786	1128.11	1039.74	1462.79	900.893	907.837	952.986	992.077	938.902	1019.97	1048.92	1027.42	858.506	913.918	843.048	932.215	1182.14	703.08	974.547	1080.76	1004.14	981.897	938.752	1014.89	972.215	825.416	986.795	912.346	989.252	805.074	1110.01	851.409	1005.87	935.836	921.071	857.256	913.168	907.607	858.992	646.212	948.858
ANG	NA	158.357	685.104	598.314	646.369	300.491	686.862	285.662	517.411	75.0124	763.563	37.5628	342.516	498.978	283.031	599.896	78.7091	421.643	722.746	645.88	306.224	398.963	283.886	799.951	592.972	441.676	417.3	21.0845	457.577	334.75	734.787	1033.92	362.903	1712.06	424.246	700.217	436.976	483.422	605.513	166.415	242.337	375.464	637.268	583.633	725.106	455.589	131.228	96.9784	461.583
ANGEL1	NA	801.181	521.479	591.691	483.333	695.747	533.492	770.186	542.564	762.779	580.105	565.332	617.075	560.961	699.332	608.841	763.204	572.938	573.323	778.499	663.752	647.902	576.503	536.688	978.723	690.946	445.938	824.362	435.278	581.629	608.295	529.479	586.399	590.657	554.088	505.019	580.051	497.834	632.426	1067.23	644.115	617.115	493.214	621.81	606.008	495.34	518.894	737.198	614.591
ANGEL2	NA	988.475	801.566	857.27	849.359	727.121	605.938	874.142	1166.45	869.294	751.599	887.804	745.251	903.155	781.591	1044.2	813.008	1012.51	668.257	999.279	1149.05	711.55	900.425	1069.88	1075.76	755.322	706.984	851.105	710.39	1004.36	1007.12	817.837	1060.86	671.813	901.473	784.021	402.095	1047.34	983.662	551.573	993.787	907.921	909.643	783.092	799.479	823.603	869.139	738.891	703.611
ANGPT1	NA	1225.14	555.568	502.374	1214.42	89.1488	535.392	252.697	621.514	95.3871	285.549	158.422	464.485	496.267	360.775	165.972	126.816	348.178	274.795	74.3146	308.824	105.536	363.388	324.249	108.64	153.693	343.718	34.8083	602.347	316.125	379.388	279.545	433.977	250.594	341.29	262.858	195.719	133.973	221.198	68.4001	124.612	440.409	343.571	394.137	363.339	684.425	192.442	33.0089	113.191
ANGPT2	NA	249.062	60.8085	380.415	30.7692	287.941	75.0594	59.4966	193.274	790.441	250.281	250.901	155.032	63.8423	112.941	33.7781	77.4733	124.038	106.102	58.4416	129.173	219.775	200.061	165.793	196.647	99.8568	110.772	617.211	60.4073	116.661	123.335	68.7406	195.554	62.5495	143.22	158.957	207.346	508.663	126.686	36.2302	92.5095	85.6427	44.6429	73.1922	126.321	203.344	56.3331	261.109	44.5099
ANGPT4	NA	1.34382	1.8427	0.5935	0.3205	1.9409	1.9002	0.3269	3.041	1.5898	4.40739	0	0.9155	2.9793	0.7935	0.834	1.3835	0.3109	0.698	1.443	0.3975	0	0.9107	2.0964	0.9671	0	0.4072	3.8204	0.3452	0.3352	0.3351	0.3525	0	0.3959	1.5236	1.2419	4.5216	0.6188	1.3406	0.937	0.6904	1.3551	0	1.2954	1.6621	4.0297	0.6998	5.0783	1.1791
ANGPTL1	NA	334.301	55.2804	11.5727	42.9487	32.7112	94.7743	96.1098	72.5621	13.0362	16.9763	29.7543	106.203	106.829	64.5375	55.0459	28.5913	56.8897	91.6759	2.886	103.339	19.5839	39.7693	51.0133	52.2244	21.571	93.26	8.0653	83.1895	38.887	79.4302	112.1	60.0688	50.673	110.716	150.264	67.8233	25.0619	110.599	6.5589	23.4726	105.969	67.8571	102.34	90.7516	136.079	53.5339	12.6957	55.1216
ANGPTL2	NA	581.429	1463.55	766.469	1505.77	200.712	726.841	584.178	801.945	630.191	579.72	397.26	737.011	424.338	597.5	243.953	279.918	842.776	824.385	218.615	452.703	534.207	975.713	565.339	398.13	351.203	694.767	344.263	452.192	279.584	1193.8	465.321	459.645	851.94	569.324	508.331	1011.54	388.614	782.907	469.431	331.032	935.836	246.786	535.016	619.305	731.541	424.773	4158.7	255.269
ANGPTL3	NA	8.98651	3.2247	3.2641	2.2436	5.52098	0.4751	1.3076	5.00187	33.3855	0.357157	50.6627	1.2207	1.2768	5.29	4.1701	5.995	7.1501	2.0941	2.1645	0.3975	3.264	13.3576	36.3382	13.862	3.3705	3.6652	11.8858	0	7.0399	54.9644	2.4676	2.6462	1.1876	201.625	1.2419	7.1053	90.9653	1.0054	0.3123	1.0356	3.7943	1235.36	2.5909	1.9945	21.0783	5.5983	2.5391	16.2122
ANGPTL4	NA	25.5553	590.119	29.3769	245.513	23.0067	431.116	81.7261	173.468	34.3393	174.52	24.1251	179.141	191.101	106.857	40.0334	1107.22	66.2159	114.711	44.0115	88.2353	25.0239	107.468	46.8204	182.141	51.9052	129.505	11.8858	1503.62	82.1321	248.01	271.79	66.9489	213.777	148.299	7.0372	154.702	24.1337	70.3812	306.395	144.632	46.3446	136.071	139.583	143.607	131.429	47.2358	169.276	31.5402
ANGPTL5	NA	0.192919	1.382	0.2967	0.9615	-0.199017	0.4751	0	0.417427	0.6359	-0.199017	0	0.9155	0	0.2645	0.417	0	0	0.2327	0	0	0.544	0.3036	0.6988	0.3224	0	0	0.4245	0.3452	0	0	0	0.5292	0	0.5079	0.414	0.323	0.9282	0	0.3123	0.6904	0.271	0.3571	0	0.6648	0.31	0.3499	0.4232	0.2948
ANGPTL6	NA	1.56235	2.4462	2.1691	0	1.95966	2.2494	2.7656	0.877425	0.7822	3.61038	0.973	1.8067	1.4939	2.8804	2.1309	0.558	0	0.2769	0.8658	0.9499	1.3274	1.4329	2.4808	2.3211	0.4078	4.834	0.5349	1.7052	1.6561	1.602	6.9481	1.2675	3.9074	1.224	4.5328	3.4461	2.565	1.1965	2.2144	1.2737	0.6477	1.3321	2.6621	3.5569	0.372	0.4304	0.5248	2.8504
ANGPTL7	NA	0.0237553	188.875	4.1543	24.359	0.526341	54.8694	70.6113	7.66349	38.7907	4.20316	53.0752	27.4662	32.7724	71.4144	19.5997	56.2603	24.5589	21.1739	10.101	38.1558	135.456	34.912	14.6751	26.1122	80.8912	13.032	3.3959	21.0563	192.424	27.8173	17.2733	51.0717	25.7324	55.358	4.1395	36.8184	36.2005	1.6757	28.1096	10.7007	73.9888	14.6429	25.5849	9.6403	30.3775	15.3954	2.5391	28.8873
ANK1	NA	35.5947	22.1122	67.0623	39.4231	62.8509	54.3943	28.1138	55.2622	16.5338	9.00352	25.7335	36.0113	57.0324	39.4102	40.4504	39.1978	24.2481	233.378	121.212	19.8728	12.512	37.9478	62.1943	9.6712	13.4819	40.7249	15.2817	20.3659	34.1938	38.8773	49.3523	46.3085	26.5241	22.3464	84.0319	48.1223	569.616	57.9807	35.2932	294.788	35.5038	24.2857	110.112	33.2424	92.0625	13.9958	14.3885	784.967
ANK2	NA	283.183	568.467	148.071	280.128	46.2652	311.639	277.869	126.368	187.277	58.2831	156.813	241.093	221.32	243.602	69.6414	64.5611	420.3	286.429	38.961	160.175	73.9838	268.367	274.633	1637.01	86.9581	173.488	32.2614	208.492	93.1948	227.901	223.143	247.685	258.512	175.724	129.566	165.36	71.1634	275.492	22.4877	209.872	273.46	102.857	198.85	182.168	274.948	73.1281	237.41	46.8681
ANK3	NA	3032.96	1965.22	2737.09	2002.56	3249.93	1518.05	2953.25	1610.59	7335.58	1179.91	3774.78	2248.57	2597.53	3409.64	2515.85	7416.22	4680.81	1995.7	2251.8	2772.26	2954.46	7911.96	1180.99	3726.63	2287.54	1785.79	4336.18	1959.27	1959.1	2503.9	1918.74	2948.4	1389.94	2319.45	3117.04	1953.63	2665.53	8139.76	2499.57	2334.83	2558.71	2101.43	1885.19	1832.65	2144.72	3632.26	2970.8	2544.14
ANKAR	NA	94.2552	41.921	76.2611	61.859	77.5677	52.7316	50.9971	94.1883	48.0115	31.2048	58.7044	75.3796	55.7556	51.3126	45.8716	91.3078	67.7703	60.9621	75.7576	71.9396	78.3358	62.8415	68.4836	54.8034	91.0026	22.3987	64.9472	70.4177	71.7399	104.231	72.2658	72.506	78.7807	77.1965	34.7718	42.3088	96.5347	58.3159	56.8439	54.8844	60.1667	47.1429	60.2378	71.1387	54.8656	52.4843	57.1308	39.2041
ANKDD1A	NA	88.0698	197.167	51.3353	247.115	29.4166	130.166	69.3037	82.505	31.7957	57.9662	57.9003	91.8593	72.7802	60.041	64.2202	63.6388	124.038	99.1216	98.1241	89.8251	57.1199	76.8063	87.3515	68.6654	80.8912	63.5308	38.6287	129.444	99.8994	139.087	57.1076	89.7063	81.5519	90.9091	66.646	44.5696	39.9134	105.237	55.2823	56.6103	67.7553	73.2143	60.8856	79.1168	104.152	53.8838	120.609	48.0472
ANKFN1	NA	0.78808	0	4.1543	1.6026	0.11737	1.4252	2.9421	2.48843	0	0.833787	0	14.6487	2.9793	0	1.251	1.3835	1.2435	1.6288	7.9365	1.1924	0	0.9107	3.4941	0.3224	1.6852	6.516	1.2735	4.8326	1.0057	2.0109	0.3525	1.5877	0	2.5394	0.8279	1.9378	0.3094	0.6703	1.2493	6.9037	0.8131	4.6429	5.8295	0	9.9192	0	0	2.3581
ANKFY1	NA	2504.81	1803.06	1935.01	2367.95	1301.1	2124.47	2376.92	1110.83	2100.74	2104.36	1728.16	2030.06	2076.58	1659.46	2027.11	2577.83	2197.56	2109.94	1539.68	2114.86	1077.66	2293.26	1524.81	2322.7	1841.62	2023.62	1872.43	1935.8	1978.55	1671.72	2281.48	2338.98	1806.02	2032	1810.62	1979.47	1762.69	2113.11	1724.06	2354.5	2565.49	2001.43	2213.58	1655.14	2247.01	2037.79	1627.59	1903.91
ANKH	NA	2195.91	6204.31	11357.6	8666.35	7000.95	6905.23	6343.58	5577.39	4119.45	3685.37	3733.76	6092.62	3543.25	3828.08	10887.4	6357.42	4115.02	5620.15	11340.5	7342.21	3685.05	3658.77	4250.87	5659.9	3842.67	5526.78	12235.5	5098.03	4262.15	7431.59	5302.19	4391.11	7585.11	7092.43	2323.5	5089.01	8283.11	4418.27	11059	4602	6071.41	5235.71	4599.45	5661.17	5230.83	4191.39	16280.2	6923.21
ANKHD1	NA	3442.33	2117.66	1770.73	2695.15	1868.51	1670.17	3014.9	2036.78	2148.84	1850.47	1844.98	3116.22	2443.74	2429.07	2120.19	3750.98	2238.38	1977.35	1607.81	2692.74	2162.37	2177.9	2039.29	2500.5	2238.3	1678.88	2425.72	2178.41	2222.35	2911	1915.88	2704.59	1836.34	2505.81	1856.64	1770.44	2372.18	1906.29	2966.94	2414.97	2329.58	1857.31	2110.11	1814.39	2452.98	2982.09	2772.35	1423.62
ANKHD1-EIF4EBP3	NA	4402.09	1093.42	2162.87	1383.93	1523.71	1598.39	2498.69	1990.5	2068.34	1480.5	1635.79	1655.01	1364.03	2051.87	2127.77	1095.31	2086.55	2188.36	1850.2	1332.13	2172.37	2229.69	2159.1	1283.78	1938.97	1946.37	3681.35	991.584	1893.61	1507.69	2243.76	1566.51	1361.5	1954.08	2071.72	1821.83	1686.83	2271.86	1610.67	1454.62	1647.27	1686.31	2496.4	1683.96	1922.21	1431.11	1051.63	2586.41
ANKIB1	NA	2452.41	1060.46	1140.95	1330.13	2444.94	983.135	1563.26	1705.35	1600.6	1502.02	1863.26	1486.84	1446.67	1355.55	1206.01	1303.67	1588.56	1205.98	2359.31	1268.28	1552.03	1516.7	1255.07	1647.65	1323.92	1073.92	1708.15	1163.96	1334.9	1450.19	1185.51	1635.88	1034.44	1480.45	1111.04	1285.41	1932.55	1032.26	949.168	1657.58	1702.83	1104.64	1102.42	1278.17	1626.75	1888.03	1628.44	1061.46
ANKK1	NA	2.56495	16.1235	23.4421	19.8718	14.1133	16.152	5.5574	8.31345	3.4975	37.7978	24.9293	15.259	9.3635	7.9349	13.3445	24.441	2.1761	24.1987	12.2655	8.3466	3.264	9.1075	26.5549	5.4803	11.1225	7.7377	32.6858	26.234	12.7389	11.3951	3.8777	7.4094	15.8353	12.1889	4.9674	10.012	15.4703	1.6757	12.1808	14.4978	6.7755	7.1429	15.5452	17.6185	14.2588	20.6438	9.7334	12.9698
ANKLE1	NA	3.05824	3.2247	3.2641	2.8846	2.7127	5.7007	5.2305	10.6255	2.2257	15.2976	12.0626	9.1554	4.2562	3.4385	2.5021	6.9173	3.4196	6.0497	5.772	1.5898	2.72	4.5537	10.4822	8.3817	6.7409	4.4797	18.6776	7.2489	6.0342	4.0218	2.8201	3.7047	3.1671	3.0472	2.8977	5.1675	5.8787	4.6921	5.3096	4.1422	1.8971	5.3571	5.8295	4.9864	4.3396	4.5486	5.5015	5.6006
ANKLE2	NA	1201.57	1407.35	1639.17	1333.33	1054.04	1232.54	1113.76	982.924	1364.99	1752.84	1054.27	1313.8	1108.73	1246.05	1289.41	1608.03	1117.59	1255.31	1396.83	1062.4	1296.89	1255.01	1081.06	1356.22	1168.54	1095.5	1497.61	1334.48	1313.11	917.302	1087.51	1229.95	844.022	1057.39	1150.37	1494.05	1289.91	1224.3	1357.69	1369.35	1226.1	1244.64	1297.7	1106.97	1362.03	1507.7	1257.3	1171.41
ANKMY1	NA	140.008	155.707	221.365	209.615	152.325	210.926	206.93	166.709	148.168	221.085	175.309	241.398	156.201	219.411	162.219	246.254	166.939	174.743	129.87	198.331	180.607	213.115	173.305	180.851	169.197	157.198	210.972	206.766	229.97	183.997	137.129	164.329	221.298	163.027	171.789	160.192	207.611	149.811	294.68	293.752	165.323	142.857	220.224	165.547	203.964	173.898	249.259	145.91
ANKMY2	NA	393.756	413.682	329.97	539.423	689.28	476.485	357.306	398.035	348.163	625.266	438.273	419.318	501.375	317.397	300.25	394.284	442.061	426.502	1011.54	353.736	394.943	427.747	360.587	282.399	334.35	501.731	382.467	567.138	395.24	444.742	390.235	419.423	442.993	385.475	275.277	455.385	523.205	328.781	428.828	322.057	366.149	442.143	335.842	409.214	473.642	419.874	328.819	331.614
ANKRA2	NA	694.026	475.872	449.258	543.269	551.266	427.553	461.916	645.882	631.144	511.182	406.91	393.072	762.277	434.834	544.62	452.85	497.086	423.012	627.706	729.73	856.254	485.732	584.207	463.894	363.336	335.981	221.584	527.442	554.475	622.036	376.135	567.346	613.618	503.809	375.039	636.247	530.631	564.055	562.817	191.577	446.914	416.786	431.704	492.319	551.135	601.12	545.493	317.17
ANKRD10	NA	1188.59	1215.71	893.401	1235.4	639.214	1041.33	832.625	2026.15	1025.22	799.985	2065.9	1351.46	1152.27	1103.48	1297.33	2864.72	943.751	1267.6	532.467	1442.92	1825.39	1043.01	928.714	1097.8	1318.62	611.281	1124.05	1826.29	1788.45	1432.84	719.485	1319.79	1733.37	1201.43	578.288	726.682	1741.65	1277.08	1268.92	1173.63	1052.21	720.907	765.28	1249.49	833.96	1551.85	2068.71	626.921
ANKRD11	NA	3829.71	1974.44	2969.41	2429.8	2224.97	2576.95	2679.61	3036.16	1597.17	2781.42	1594.19	2789.12	2457.74	2608.7	2029.51	1427.54	1981.48	3055.05	1011.67	1582	1661.96	2604.69	2177.08	2652.57	2206.16	1939.66	1529.44	2685.08	2703.01	2581.19	1805.4	2415.5	2347.15	1789.48	2599.42	2454.1	2740.98	2615.68	2475.98	1664.47	1670.03	1947.39	2569.17	2263.18	2766.61	2427.47	1544.94	1698.8
ANKRD12	NA	2834.26	1375.56	1451.93	1703.21	2001.1	851.069	1551.16	1394.77	1707.75	1344.77	1896.23	1751.43	1458.16	1691.99	1367.39	2502.2	1677.47	1280.67	1290.76	1609.3	1679.32	1294.47	1503.14	1333.98	1426.72	902.057	1502.28	1292.37	1331.21	2199.58	1329.34	1866.1	970.309	1608.94	945.048	1216.62	1742.57	1523.59	804.56	1503.97	2025.88	1146.43	1385.47	1228.31	1429.6	1605.32	1219.21	1013.12
ANKRD1	NA	0.318236	5.528	5.638	0.3205	313.458	0.9501	11.7686	6.21008	0.9539	64.8866	0	6.1036	4.6818	0.7935	0	1.8446	1.8652	228.259	0.7215	5.1669	0	0	6.2893	0.3224	0.6741	15.8827	6.3674	8.2844	0.3352	31.504	0.705	1.0585	2.3753	11.6811	1.2419	8.3972	1.8564	186.007	0.6247	1.0356	1.6261	0.3571	42.7494	1.9945	3.0997	3.1491	4.6551	0.2948
ANKRD13A	NA	1017.92	1030.98	872.404	1102.56	977.114	1087.41	1181.43	1081	1050.85	1061.74	1385.59	1309.83	964.87	946.902	767.306	909.85	1056.66	1023.79	591.631	1096.58	1561.82	935.033	886.094	772.405	617.47	1267.77	994.159	1616.5	898.424	1631.84	1081.52	982.006	1530.48	1169.12	611.818	682.109	1137.38	1026.56	1216.21	1478.77	1141.27	818.214	1027.28	1032.18	972.081	1001.05	546.763	782.904
ANKRD13B	NA	221.005	65.8758	98.5163	70.1923	109.477	72.209	52.3047	121.782	270.899	191.502	243.664	221.561	83.8462	99.1867	121.768	150.796	88.5987	80.5072	26.6955	77.1065	138.176	199.757	55.2061	259.832	135.493	57.4221	283.985	69.3821	133.088	71.7218	116.33	116.698	122.724	78.7202	154.817	111.424	227.104	153.833	70.8987	68.0014	102.717	67.8571	75.1354	137.956	108.491	235.479	518.832	120.265
ANKRD13C	NA	919.349	651.848	765.282	696.795	842.266	618.052	920.562	817.697	766.276	674.052	755.92	681.773	905.284	814.124	785.238	476.368	891.272	636.612	776.335	742.846	773.022	752.277	673.655	899.097	822.057	623.091	531.463	646.186	784.78	851.948	705.385	1097.38	717.736	801.93	735.175	674.035	755.569	673.314	684.626	679.669	905.481	915	689.173	707.065	754.479	846.746	663.14	610.169
ANKRD13D	NA	223.716	455.603	532.048	485.577	434.047	479.335	339.327	462.016	379.323	1093.38	432.644	429.694	281.757	384.315	353.628	421.953	245.589	504.915	604.618	310.811	438.463	404.979	540.88	317.537	291.545	282.224	535.708	573.697	459.269	342.857	305.279	346.388	444.18	329.609	442.513	394.667	494.431	356.933	543.453	673.11	330.104	266.429	359.808	420.183	348.412	317.355	483.707	336.33
ANKRD16	NA	135.768	113.325	175.632	134.933	202.087	148.456	143.511	149.363	127.803	121.439	285.44	207.187	136.588	133.013	130.5	117.593	117.199	147.033	50.5051	170.111	138.692	102.307	137.582	200.816	180.583	114.808	264.034	124.612	181.324	121.659	179.431	129.902	143.294	159.472	139.447	141.124	232.621	142.066	154.603	98.0324	130.526	139.568	145.364	137.291	146.875	177.033	186.61	170.081
ANKRD17	NA	7946.69	3111.37	3439.76	4019.55	3828.59	2704.51	4175.87	4287.15	4576.67	3287.38	4256.47	4291.75	3758.18	4129.87	3783.15	4648.4	4116.27	3566.28	3675.32	3684.82	3795.48	4258.35	3753.32	4506.45	3946.14	3067.4	3548.32	2424.58	3577.27	3801.59	3523.75	3859.22	2735.55	3909.6	3379.07	3392.14	4283.73	3979.56	3472.79	3943.39	3793.75	3711.79	3902.18	2993.47	3732.1	4022.74	2973.76	3459.69
ANKRD19	NA	3.36197	37.775	26.1128	35.8974	44.9894	31.5914	16.999	25.4819	26.7084	17.6016	61.117	39.0631	34.0492	37.0297	49.2077	48.8819	31.709	26.5255	59.8846	61.6057	41.8879	25.5009	21.6632	40.619	60.3314	32.9872	50.09	61.0977	46.9326	26.1416	28.9063	26.7266	18.6065	34.5353	38.9113	10.012	26.6089	33.5149	42.4768	33.4829	37.943	36.4286	20.727	25.929	22.6282	45.1365	94.3716	44.2152
ANKRD20A3	NA	22.4933	7.3707	8.6053	6.4103	31.9857	14.0143	14.3838	80.6889	9.2208	7.13404	17.6917	8.8502	19.5783	14.2829	14.1785	17.9849	5.5957	12.7974	5.772	6.7568	5.44	16.0899	22.362	27.4017	10.4484	10.1812	16.1307	10.7007	17.7673	28.1525	16.2157	21.4342	8.7094	5.5866	8.693	7.7512	12.6856	7.3733	1.874	7.9392	7.0465	23.5714	11.9828	18.6157	12.709	4.1987	8.887	11.4959
ANKRD20A4	NA	7.33809	0.4607	1.7804	0	6.48284	0.7126	0.6538	0.828821	0.318	1.10956	3.2167	2.7466	5.9586	3.4385	1.251	0	1.5544	0.4654	0.7215	0	1.088	0.9107	0	4.5132	1.6852	2.8507	5.5184	4.1422	1.6762	3.6866	0.705	5.2924	0	0	1.2419	5.1675	3.7129	0.3351	1.874	2.0711	0.271	2.8571	2.5909	4.6539	0.9299	1.0497	2.116	2.6529
ANKRD20B	NA	21.7818	5.0674	21.365	6.0897	37.7588	6.8884	8.4995	29.0822	5.0873	11.98	10.4542	15.8694	13.1941	9.5219	10.0083	9.6842	5.5957	9.3072	2.886	4.372	2.72	6.9824	62.1943	7.7369	9.1003	20.3625	35.2328	7.2489	16.0912	17.7629	14.1006	12.9664	10.6888	6.6023	11.1767	35.5265	6.1881	2.6812	10.9315	12.7718	3.5233	17.5	29.4712	16.6212	16.1187	2.7992	3.3855	14.4436
ANKRD22	NA	53.3194	350.109	153.412	461.538	326.128	203.325	611.638	190.215	88.392	597.309	20.9084	194.705	406.888	181.181	205.171	537.701	258.335	228.259	613.276	210.652	253.503	101.7	331.936	19.02	326.261	228.467	324.736	584.053	169.628	281.19	347.933	447.473	320.269	344.845	139.915	36.4954	206.993	9.7193	147.419	248.181	314.379	605.357	855.96	239.677	236.821	137.509	7.1942	393.81
ANKRD2	NA	0.000225197	5.9887	0.2967	1.6026	39.6196	2.3753	2.6152	-0.114719	0.6359	0.0320279	0.8042	2.1363	0.8512	1.058	1.251	0	0.6217	44.2092	0	1.5898	0.544	1.8215	1.3976	0	2.6964	1.629	1.2735	3.1067	0.3352	0.3351	1.0575	0.2646	2.3753	1.0157	0	1.2919	0.3094	59.3213	0.6247	0	0.542	0.3571	0.6477	0.6648	2.4798	0.6998	1.2696	0.2948
ANKRD23	NA	73.1182	31.3256	44.5104	42.9487	125.541	31.5914	33.6711	78.3637	51.1911	35.7604	79.6129	65.3086	29.7931	33.0622	38.3653	51.1877	14.611	423.012	23.088	31.7965	39.7119	36.1263	40.5311	43.5203	47.5236	13.032	32.2614	48.3259	63.0238	45.5802	19.3884	43.1331	42.7553	40.6298	24.4231	31.9739	53.8366	157.855	56.2193	49.3614	22.7658	28.2143	30.1189	33.9072	40.2967	57.7327	111.299	24.4657
ANKRD24	NA	25.4927	73.7072	54.5994	78.8462	128.027	68.171	79.1108	43.1618	79.8072	80.0123	42.621	90.0282	51.4994	58.1895	100.917	66.8668	28.9112	115.642	10.101	44.9126	46.7839	67.3953	181.691	57.06	53.9275	84.7078	169.372	90.4384	107.61	56.305	73.3233	85.737	114.806	41.1376	85.6877	69.4382	74.5668	94.8471	132.115	65.5851	54.4752	100	76.7547	65.8199	78.4237	67.1798	72.3656	107.296
ANKRD26	NA	382.5	252.908	195.252	250.641	167.954	141.093	182.739	340.286	193	167.785	269.397	288.09	212.382	218.74	229.775	396.589	174.4	197.08	148.629	197.138	141.984	240.134	297.694	287.879	257.167	112.808	148.148	210.218	244.72	234.269	167.093	259.063	192.795	251.397	116.734	148.242	270.421	197.403	98.0714	221.954	216.275	137.5	198.202	233.361	187.535	254.724	78.2903	111.422
ANKRD26P1	NA	-0.183432	1.8427	0	0	-0.183432	0	0	-0.183432	0	2.33485	0	0	0.4256	0.2645	0	0.4612	0.3109	0	0	0	0.544	0	0	0	0	0	6.7919	0.3452	0	2.0109	0	1.0585	0	0	0	0	0	0	0	0	0.271	0	0	0.3324	0	0	0	0
ANKRD27	NA	1640.56	943.453	795.846	1263.14	825.531	931.829	1027.79	1181.56	700.141	914.95	845.183	995.193	1017.65	950.341	1090.91	1099.84	853.657	921.412	1146.46	1240.06	1196.8	1132.97	928.721	936.17	854.413	954.592	987.367	966.517	1052.63	950.482	1271.17	1027.26	849.169	843.575	888.337	823.569	959.468	900.545	945.733	935.796	1002.78	843.214	1126.06	869.953	962.472	921.624	897.165	856.89
ANKRD28	NA	1311.94	954.97	1001.78	1051.28	1484.25	807.601	1159.86	1207.81	1192.97	1559.07	1361.46	1266.8	1237.26	1033.39	1135.11	746.602	1242.87	1016.11	1305.19	1277.03	1236.51	1037.64	844.864	1375.89	1300.33	1040.11	629.945	1050.74	1112.3	1317.13	1088.22	1232.87	984.165	1266.63	881.3	871.691	1432.86	1034.27	1082.22	1267.52	1235.86	1115	979.351	962.366	1077.47	1152.9	1259.84	1154.9
ANKRD29	NA	279.988	156.167	192.878	140.385	55.0625	156.057	460.281	215.894	602.846	35.514	1178.91	408.026	203.018	207.102	107.173	586.122	318.023	86.7896	41.847	142.687	131.648	125.076	115.304	770.148	133.133	77.7846	318.793	120.469	64.3647	509.091	112.453	363.324	146.477	99.5429	37.2555	72.6678	520.73	95.1822	78.707	170.866	1527.47	43.2143	75.4592	84.4356	178.856	59.8321	945.408	86.9565
ANKRD30A	NA	0.824815	0	0	0	0.824815	0	0	0.824815	1.9077	0.824815	0.8042	0	0	73.5304	0.834	0	9.0153	0	557.72	0	0.544	0.6072	0	0	0	4.4797	0	0	0	4.0218	0	0	0	0	0	5.1675	569.616	0	0	0	0.542	0	0	0	0	0	0	0
ANKRD30B	NA	0.226917	0.9213	0.5935	0.3205	4.15802	0.2375	1.9614	0.504072	0.6359	4.58854	37.796	0.3052	0.4256	0	0.417	12.4511	1.2435	0.698	1.443	1.1924	0	2.4287	0.6988	0	2.6964	0	1.698	0.3452	0.3352	0	0.3525	0.7939	0	1.5236	0.8279	0.323	1.547	0	0.3123	0	0.542	16.7857	0.3239	0.3324	2.4798	1.3996	0.4232	0.8843
ANKRD31	NA	2.44716	3.6854	0.8902	2.8846	0.0310473	1.4252	3.5959	0.0310473	0.9539	1.0092	0.8042	1.5259	2.9793	2.116	1.6681	0.9223	1.5544	1.6288	1.443	1.1924	0.544	0.9107	4.1929	2.9014	1.3482	2.4435	0.4245	2.4163	1.0057	2.0109	0	2.117	2.3753	1.0157	1.2419	1.6148	2.1658	1.6757	0.937	1.0356	2.1682	2.1429	1.6193	0.9973	2.4798	0	0.4232	0.5895
ANKRD32	NA	194.034	135.437	105.638	126.923	111.625	81.7102	109.513	179.615	138.629	189.251	201.043	140.688	122.577	118.231	140.951	294.214	179.685	112.617	410.534	169.714	114.784	159.988	107.617	133.462	188.072	97.3325	112.066	115.982	126.048	185.672	128.316	163.006	74.8219	153.885	79.8924	118.206	126.547	164.558	78.707	98.0324	147.164	135	124.686	146.599	139.489	145.906	105.798	114.96
ANKRD33	NA	-0.0813052	0	0	0	-0.0813052	0.2375	0	0.663874	0	0.97487	0	0.3052	0	0	0	0	0	0	0	0	0	0	0	0.3224	0	0	0	0	1.0057	0	0	0	0	0.5079	0	0	0	0.3351	0.3123	0	0.542	0	0	0	0	0	2.9623	0
ANKRD34A	NA	56.4294	60.3478	95.2522	53.2051	16.1346	49.6437	38.5747	49.0152	68.3607	49.2324	51.4669	49.4392	40.0078	66.3889	50.0417	12.9122	49.4288	74.6902	126.984	22.655	46.2399	51.9126	62.8931	94.1328	17.1894	63.5308	38.6287	41.4222	34.8642	35.1906	44.7695	72.506	35.2336	24.3779	53.8135	33.9117	65.2847	29.4931	50.5973	125.302	49.3258	40.7143	40.8063	36.899	114.691	30.7908	133.305	70.7443
ANKRD34B	NA	121.563	0	104.154	23.7179	40.2503	3.5629	17.6528	6.55887	331.629	4.17136	127.059	226.139	88.1024	257.356	5.4212	166.014	365.586	5.5843	0	222.973	282.879	111.111	1.3976	44.4874	10.4484	2.0362	25.4695	23.1274	69.3932	47.256	8.8129	166.975	1.1876	11.1732	3.7256	5.8134	184.715	209.803	3250.41	1714.19	1179.75	0.3571	0.3239	2.327	2.1698	306.158	457.046	18.8651
ANKRD34C	NA	0.443326	0.9213	1.4837	0.3205	-0.113885	0.4751	0	-0.113885	0.318	-0.113885	1.6083	0.9155	6.8098	0.2645	0	0	0.6217	0	0	1.1924	0	0.3036	0	0.6447	0.337	1.2217	0.4245	0	0	0	0	0.7939	0	0.5079	0.8279	0.323	0	0	0	0	0	0.3571	0.3239	0	0.6199	0	0	0.5895
ANKRD35	NA	46.5102	204.998	49.5549	193.269	16.215	304.513	83.3606	81.0288	18.4415	28.9908	25.7335	137.026	95.3378	93.3677	44.6205	12.9122	82.0704	133.326	17.316	54.4515	48.9599	81.0565	95.0384	8.0593	56.2868	146.202	8.9143	272.696	105.598	127.356	78.6111	71.1829	116.785	103.606	58.7809	68.4693	38.6757	81.7763	64.3398	66.6206	84.8296	85.3571	117.561	111.029	108.491	53.8838	14.8117	32.7192
ANKRD36	NA	140.458	122.538	157.27	121.795	147.589	85.2732	147.761	228.791	60.4118	107.582	121.43	191.653	123.428	103.948	115.096	226.425	65.5942	109.359	84.4156	127.584	151.232	77.7171	164.221	128.627	111.225	22.3987	56.8819	134.622	184.043	177.294	99.4095	128.606	133.808	106.653	56.7112	43.6007	154.394	103.561	109.94	99.7584	88.6239	50.7143	115.942	122.997	94.2324	126.662	135.844	47.7524
ANKRD36B	NA	64.8786	14.2808	48.368	50.9615	36.7654	18.7648	42.4975	30.4795	23.5288	10.608	27.3418	36.6217	30.6443	46.8161	12.5104	30.4359	28.2894	52.1203	15.1515	17.0906	51.1359	32.4833	30.0489	28.6912	25.6156	6.516	19.1021	28.6503	22.1254	72.057	25.0286	35.1945	12.6683	23.87	16.972	6.7823	31.25	27.8173	39.9781	13.8074	17.8874	12.5	15.5452	24.5993	33.1673	30.4409	27.5074	9.4326
ANKRD36BP1	NA	991.83	184.268	162.018	160.897	227.206	125.653	189.931	263.984	116.372	42.7645	92.4796	187.076	208.552	212.656	161.385	205.212	213.259	133.326	130.592	143.084	146.336	96.5392	109.015	147.324	144.256	108.328	106.547	156.714	168.622	162.547	150.877	209.844	95.0119	188.421	152.748	126.603	161.819	186.007	88.7015	126.338	200.827	154.643	172.617	162.555	156.847	103.919	68.9801	117.318
ANKRD37	NA	292.884	294.437	503.142	318.587	570.682	277.865	471.965	421.221	232.054	3138.35	165.161	281.086	468.764	1272.18	616.147	996.338	344.093	364.798	668.384	568.855	381.435	213.601	1647.01	302.466	459.408	400.823	566.48	753.814	683.58	304.506	244.015	317.695	2265.26	244.698	3827.14	1955.11	280.08	233.049	546.489	2459.81	474.818	1161.99	886.429	800.596	782.473	291.393	163.834	883.505
ANKRD39	NA	111.543	120.696	166.469	128.526	112.631	215.439	132.069	178.146	170.107	255.209	180.938	167.849	143.432	148.119	146.372	154.024	72.1225	166.599	181.818	147.854	141.984	164.845	129.28	181.496	174.927	138.465	64.5227	142.216	138.786	115.626	160.042	110.611	216.944	118.842	204.905	178.279	137.376	127.021	162.099	111.15	102.175	149.286	142.174	183.498	128.64	180.546	250.529	198.379
ANKRD40	NA	1978.57	1375.56	1197.92	1147.12	1095.05	1071.73	1291.93	1434.93	1503.62	1356.27	1242.44	1344.32	1130.01	1292.87	1075.9	1276.93	1243.8	1054.97	1330.45	1174.09	1243.04	1235.28	1087.35	1524.5	1110.91	1253.11	997.13	1243.36	1052.3	1354	1061.43	1183.38	1112.83	1302.69	954.983	1041.9	1276.92	1242.73	472.554	1217.12	1453.76	1058.57	1119.58	1086.03	1299.41	1198.74	1266.61	1029.03
ANKRD42	NA	361.589	322.469	260.831	230.128	442.092	257.007	233.41	344.115	304.603	398.03	318.452	266.423	303.464	304.701	225.188	269.773	255.226	270.839	207.071	253.577	217.055	245.902	274.633	174.081	248.066	230.91	293.748	273.041	300.034	241.642	242.179	246.362	250.594	305.231	295.146	270.324	326.114	262.421	249.239	295.478	300.02	298.929	239.332	278.903	293.856	322.953	140.076	200.442
ANKRD43	NA	51.6385	337.211	37.092	806.09	45.9087	163.658	81.7261	51.6845	98.2487	40.6069	44.2294	75.3796	72.3546	65.8599	48.3736	67.7891	77.0964	94.0027	15.1515	21.4626	26.6559	146.934	158.63	12.8949	19.5487	56.6076	29.7144	156.714	62.0181	70.3812	8.1079	124.901	237.53	57.3895	60.8507	79.1272	31.5594	15.0817	204.576	154.643	56.1014	59.6429	45.3403	53.5202	52.0758	65.7803	31.7393	27.1186
ANKRD44	NA	212.866	65.4152	83.3828	50.9615	24.346	66.2708	85.9758	28.1793	83.3047	59.2272	61.9211	117.8	77.462	120.876	23.7698	57.1826	94.8162	67.9425	23.088	81.0811	62.0158	81.0565	97.8337	74.4681	41.4567	67.6033	67.4941	39.6962	31.5119	90.8253	114.568	91.0294	43.943	70.0863	54.6414	93.3378	73.0198	77.0842	35.6055	68.6918	102.446	52.8571	88.4136	91.7489	80.9035	29.7411	44.8582	51.2896
ANKRD45	NA	27.6489	23.9549	14.8368	3.8462	5.22677	8.076	4.5767	12.161	6.0412	4.57103	4.825	15.8694	11.066	9.7864	3.7531	3.6892	11.8132	14.1935	2.886	9.9364	3.264	3.643	9.7834	3.2237	2.3593	8.145	14.0082	6.9037	13.0741	5.6975	5.6403	6.6155	7.5218	7.6181	8.279	8.7201	3.0941	8.3787	5.6219	40.0414	5.9625	5.7143	6.1533	8.9754	17.0486	6.2981	3.8087	3.5372
ANKRD46	NA	549.112	512.827	360.288	535.404	1610.33	291.762	623.037	444.152	493.259	457.018	756.62	424.741	405.254	405.134	523.353	651.993	656.122	344.506	353.752	512.862	359.077	381.961	412.593	444.597	458.228	425.873	1198.15	489.127	465.692	636.233	321.815	567.909	423.86	527.801	494.256	460.178	552.673	448.396	850.019	421.605	620.505	562.657	403.487	410.284	529.787	535.535	480.719	586.7
ANKRD49	NA	267.153	227.571	224.332	276.923	216.59	193.349	204.969	448.832	102.7	447.534	270.201	276.799	229.832	229.32	289.408	400.279	241.237	239.66	425.685	244.038	275.807	188.221	331.936	194.713	281.097	197.108	292.05	320.331	300.369	308.002	217.15	269.913	247.823	272.219	118.39	151.795	274.134	248.345	188.334	291.336	263.704	221.071	209.213	219.4	225.972	294.612	171.815	144.142
ANKRD50	NA	3288.74	1555.68	1370.33	1580.13	706.751	1235.39	2327.88	1425.61	1286.77	3279.45	1374.33	2078.28	1568.39	1914.17	1076.31	2001.85	4411.91	1454.02	762.626	1100.95	2241.27	1861.57	1221.52	2229.53	1800.17	2046.83	788.705	1198.14	1949.38	2759.95	1233.45	2592.22	1114.81	2073.64	1142.92	1326.11	3309.72	2127.19	4348.56	2056.61	2641.64	1799.64	1735.89	1511.86	1236.18	1840.1	1029.2	854.237
ANKRD52	NA	1885.23	1645.97	3537.69	1744.87	1398.07	1965.32	1896.37	1311.2	2504.23	2070.84	1956.55	2065.46	1570.95	2205.65	1706.42	2103.77	1626.18	1936.13	1408.37	1168.92	1656.48	1859.74	1551.36	2128.3	1578.39	1572.8	3032.99	1484.64	1860.21	1812.15	1016.3	1942.05	1169.83	1630.27	2405.46	2892.83	1788.06	1819.86	2435.54	2262.69	1881.97	1831.79	1852.8	1455.35	2775.83	1628.06	1198.05	2222.26
ANKRD53	NA	3.06789	11.0561	3.5608	15.3846	2.92647	29.6912	8.8264	9.18891	0.318	3.82297	2.4125	19.2264	10.6404	7.4059	2.5021	2.7669	2.1761	20.7085	0.7215	5.5644	3.808	9.4111	8.3857	3.2237	5.0557	15.0682	1.2735	36.9348	9.3865	9.049	7.4028	8.2032	9.1053	9.6496	6.6232	9.3661	1.2376	5.3624	5.9343	8.2844	12.738	10.3571	13.6021	11.9672	20.1484	2.4493	0.8464	5.6006
ANKRD54	NA	209.642	269.953	485.757	324.359	436.489	435.392	259.562	318.564	365.968	815.679	253.314	241.703	257.923	291.477	341.535	142.495	272.946	349.485	297.98	288.156	297.567	295.385	278.127	397.486	328.958	334.351	429.161	320.677	310.761	265.438	300.696	252.977	451.702	285.424	368.002	281.305	323.948	360.62	401.031	292.026	257.199	334.286	269.775	253.639	287.967	321.204	382.565	338.983
ANKRD55	NA	0.74987	1.382	1.1869	0.3205	0.474163	3.3254	1.3076	-0.107876	0.6359	1.30462	0.8042	0.9155	4.2562	1.3225	1.251	1.3835	3.4196	2.3268	0	0.7949	1.088	0.6072	2.7952	0.3224	0.6741	0	0	3.1067	1.3409	2.346	2.4676	4.4985	2.3753	1.5236	0.414	1.6148	3.4035	2.0109	0.6247	1.7259	5.1494	0	1.2954	2.327	0.31	0	0.4232	0
ANKRD56	NA	325.539	62.1905	284.273	137.821	288.039	82.4228	264.792	201.946	265.494	257.36	228.384	181.582	110.234	232.229	188.073	220.43	170.047	144.494	98.8456	224.563	205.088	319.065	61.4955	131.85	216.047	202.81	204.605	115.982	174.656	127.692	107.87	166.446	110.451	94.9721	162.682	158.577	330.445	212.149	287.343	235.761	165.323	177.143	136.993	129.978	146.928	238.628	107.49	232.277
ANKRD5	NA	352.775	150.179	247.478	182.692	239.99	182.423	237.659	254.608	322.726	349.46	365.093	210.88	254.092	266.085	258.966	284.991	258.957	234.774	308.802	321.145	230.111	219.186	209.644	246.293	345.473	269.192	244.932	228.857	262.823	144.449	250.286	259.857	139.747	228.542	187.106	241.903	308.168	204.776	178.965	266.828	249.61	250.714	233.503	254.304	316.484	248.775	143.462	199.558
ANKRD57	NA	725.036	906.599	498.813	616.346	822.505	488.836	657.731	665.9	490.29	564.804	396.456	669.871	558.833	620.512	549.208	1437.41	598.43	435.577	363.636	514.308	546.175	450.82	265.549	176.338	400.411	472.002	257.242	975.837	520.617	650.188	395.876	589.839	639.351	538.852	531.926	750.578	345.297	472.56	772.078	549.879	680.534	413.214	588.776	478.025	760.369	767.32	144.308	438.909
ANKRD58	NA	5.9029	0.4607	5.9347	3.5256	0.437243	5.9382	5.5574	6.66528	9.5387	23.9453	10.4542	6.4088	4.6818	8.7284	2.5021	2.7669	6.2175	16.0549	7.9365	5.9618	4.896	10.0182	8.3857	2.9014	6.7409	8.5522	11.4613	4.4874	4.6933	5.0272	9.8705	4.7632	7.9177	4.063	7.4511	4.8445	5.8787	9.049	2.4986	7.9392	3.7943	1.7857	6.801	5.6512	4.0297	8.3975	5.9247	3.2424
ANKRD6	NA	550.843	229.156	140.588	233.583	88.463	232.563	115.848	297.235	362.477	181.458	438.595	420.255	395.911	268.153	116.743	118.336	272.11	253.428	28.9971	253.009	446.498	317.383	107.82	291.025	309.719	123.714	109.926	300.773	365.38	261.47	99.8537	336.295	169.228	286.628	119.706	322.229	351.024	129.85	195.228	188.94	394.409	104.264	161.615	271.298	183.006	475.185	186.699	112.92
ANKRD7	NA	1.93108	1.8427	0	1.2821	-0.173986	0.7126	1.3076	1.21428	0	-0.173986	0	0.6104	0.8512	0.2645	1.251	0	1.2435	0	0	0.3975	3.264	0.6072	0.6988	0	0	0.4072	1.2735	2.0711	1.3409	0.3351	0.705	1.8523	0.3959	0.5079	0	0.6459	0	0	0	1.3807	0.271	3.2143	3.8863	2.9918	0.31	0.6998	4.6551	0
ANKRD9	NA	34.3925	66.7972	208.309	84.9359	79.1564	154.157	96.4367	71.4444	53.4168	22.184	137.513	83.6194	65.9704	96.8062	51.2927	178.465	38.5482	143.796	46.176	134.34	115.872	51.609	177.498	30.9478	86.284	52.9424	56.4574	134.967	117.667	73.7327	105.755	62.4504	83.9272	32.5038	121.287	117.883	103.96	62.6728	164.91	104.936	72.0916	76.4286	52.4652	129.313	72.8441	116.865	60.9395	115.254
ANKS1A	NA	2341.82	968.329	1093.18	1084.29	1108.13	1181	1436.09	1385.8	1224.13	1185.21	1133.88	1407.19	983.597	1069.89	1221.85	1171.32	1018.11	1361.18	911.255	967.011	1022.72	1301.76	1095.74	1228.24	1056.64	1193.24	1206.4	981.705	1102.25	925.01	1123.47	1014.02	1063.74	1088.88	1217.84	1099.06	1244.12	1214.58	978.215	1029.34	1022.02	1007.14	1281.84	1007.58	1268.73	1303.36	1212.02	1009.87
ANKS1B	NA	106.442	53.4378	35.6083	21.4744	38.4504	31.829	47.728	58.6209	68.6787	75.1726	47.4461	75.3796	42.1359	78.8203	38.3653	83.4682	75.2312	74.9229	21.645	48.8871	45.6959	55.8591	46.8204	112.83	61.6796	37.8742	98.482	16.5689	37.8813	88.1441	41.5969	48.1609	24.5447	51.8029	43.4648	72.6905	69.6163	56.6401	79.3316	53.5036	50.952	52.8571	40.8063	40.2233	49.286	56.3331	96.0643	39.7937
ANKS3	NA	174.731	193.482	578.338	246.474	221.35	331.116	285.387	302.151	238.786	199.878	554.073	306.706	195.783	252.86	288.574	340.329	151.084	356.931	196.97	345.787	277.983	244.08	294.2	306.254	305.701	231.725	617.635	265.447	392.893	202.095	222.085	217.518	344.022	208.227	230.57	203.47	319.307	254.378	422.269	298.585	145.267	238.571	207.27	238.015	185.985	342.897	682.607	302.137
ANKS4B	NA	0.402283	0	0.5935	0.641	0.54656	0.2375	0.3269	0.0260956	0.9539	5.25946	0.8042	0.6104	0	0.7935	0.417	1.8446	0.3109	2.0941	0.7215	0.7949	0	0.6072	0	0.3224	0.6741	2.0362	0	0	0.3352	0.6703	0.705	0.5292	0	0.5079	2.0698	0	0.6188	0	0.937	1.0356	0	1.4286	1.2954	0.3324	1.5499	0.6998	0.8464	1.1791
ANKS6	NA	623.229	176.897	647.478	157.051	455.168	413.064	607.061	278.486	165.338	532.174	246.076	328.374	455.408	272.433	329.441	100.531	355.328	394.16	412.698	420.111	318.239	411.961	328.442	321.406	427.375	219.1	697.439	240.939	410.66	258.735	410.329	663.138	483.373	320.975	551.382	337.179	346.535	227.566	1250.57	651.018	353.14	713.929	585.538	361.677	579.033	170.049	199.746	754.9
ANKZF1	NA	501.724	487.85	788.724	618.269	433.975	496.912	668.192	765.407	603.164	626.98	837.946	797.131	500.949	649.078	895.746	1088.31	480.92	760.398	1303.03	853.339	977.021	648.148	879.106	744.359	884.748	562.411	859.171	653.78	930.271	623.042	690.579	681.133	974.663	658.202	618.028	489.943	948.329	685.379	862.653	655.16	520.361	547.143	613.713	777.206	601.661	850.595	1059.25	563.301
ANLN	NA	80.1947	32.2469	154.599	33.6538	93.8531	48.2185	139.261	75.5183	136.721	666.069	277.439	103.456	79.1644	51.5771	121.768	59.4884	109.427	73.7595	896.104	74.3243	23.9359	185.792	48.218	243.069	130.774	157.198	494.957	57.991	71.4046	123.335	59.9277	137.867	14.6477	119.858	161.027	44.5696	190.594	172.266	76.2083	75.9406	65.3161	81.0714	176.827	71.4711	70.9843	49.6851	105.798	95.7996
ANO10	NA	458.672	704.365	524.332	571.154	889.544	690.499	513.893	504.841	601.257	1083.37	567.744	612.192	579.262	647.226	637.198	316.349	560.814	586.121	430.014	509.142	615.806	637.219	564.64	627.337	714.876	776.624	899.497	530.204	503.185	591.202	592.227	632.178	500.396	620.112	814.654	1215.33	453.28	605.949	939.174	838.799	685.683	736.786	564.811	597.365	576.863	707.838	633.517	756.964
ANO1	NA	1120.47	1387.08	702.967	1111.86	151.822	1386.22	493.625	1563	619.698	405.216	283.068	739.452	852.507	1060.9	385.738	221.352	827.854	1129.43	455.988	549.682	244.799	859.745	970.65	464.217	412.208	669.11	300.115	2003.45	666.778	800.335	666.96	690.659	730.008	639.919	309.221	1181.09	268.874	550.649	368.861	352.088	865.37	484.286	896.119	650.553	993.78	232.33	319.932	379.366
ANO2	NA	31.4319	11.9774	18.3976	9.6154	8.09176	19.9525	15.6914	15.224	15.5799	15.1392	4.825	21.6678	16.1734	25.1273	10.8424	9.6842	26.1133	12.0994	61.3276	55.2464	13.6	14.5719	25.856	15.1515	7.7521	12.2175	9.3388	13.4622	14.7503	9.7193	8.4604	9.2617	12.2724	36.0589	6.6232	20.024	12.6856	6.3678	6.8712	12.4266	13.5511	12.1429	9.0681	19.9454	16.4287	9.7971	20.7364	24.171
ANO3	NA	0.567368	0.9213	0.8902	6.4103	1.65922	1.1876	0.9807	0.0248095	5.0873	2.68642	2.4125	6.714	2.1281	1.8515	0.834	4.1504	1.5544	1.1634	0	1.5898	4.352	3.9466	0.6988	2.2566	1.6852	0	8.4898	1.3807	1.3409	2.346	0	1.5877	0.7918	2.0315	0	1.2919	4.3317	5.0272	2.4986	8.9748	2.4392	1.4286	39.8347	2.9918	1.8598	3.1491	3.3855	0.8843
ANO4	NA	437.622	229.414	146.884	150.641	7.41094	136.817	86.9565	112.026	22.5749	32.2653	8.8459	132.754	123.428	121.933	104.254	29.9748	122.173	128.439	18.759	50.4769	46.7839	161.202	269.741	2.9014	57.635	122.989	2.5469	76.631	72.0751	156.514	84.2513	162.212	117.577	77.1965	160.199	163.099	60.0248	212.819	11.8685	34.5185	87.8108	120.714	156.748	100.059	112.831	71.3786	21.5827	124.097
ANO5	NA	206.961	283.312	130.267	183.333	52.0087	178.385	136.319	252.781	251.822	95.8751	26.5376	234.684	190.676	167.692	67.5563	29.9748	206.73	330.173	17.316	97.3768	42.4319	120.522	109.015	39.0071	79.8801	178.375	17.4041	143.942	129.065	239.631	190.711	194.496	113.618	139.157	102.66	208.315	67.7599	175.953	22.1754	76.9762	220.34	227.143	204.679	230.037	421.876	80.126	31.3161	53.353
ANO6	NA	2579.82	2129.22	874.777	1411.54	577.872	1270.78	1246.81	2217.78	946.24	1321.53	928.817	1608.61	1764.6	1339.95	883.236	830.071	1720.68	1625.97	416.306	1068.76	1197.34	1736.49	1350.1	1130.56	1190.79	1514.56	485.618	1788.06	1095.54	1869.12	1386.45	1250.07	1332.15	1539.36	1116.84	1121.99	1137.07	1955.26	474.428	1052.81	1750.53	1237.86	1505.62	1480.61	1823.58	995.101	776.978	525.571
ANO7	NA	3136.99	2784.75	1025.82	2907.37	276.402	3965.8	2618.18	6832.88	771.682	720.901	628.861	1803.62	3205.31	2753.95	6727.27	4912.64	1637.37	4328.08	2733.77	1832.67	1794.65	2572.56	3649.2	1563.83	2184.4	3037.67	19.5266	1177.08	4493.8	2589.36	3607.3	2337.39	5626.68	2156.93	5531.62	3424.43	915.532	4070.05	706.801	1396.62	1147.23	2691.07	3888.58	2848.54	1792.89	1875.09	2170.12	6167.43
ANO8	NA	483.531	169.987	263.502	148.397	217.743	223.753	244.851	381.005	353.568	313.901	287.893	262.455	149.391	272.168	164.721	178.004	115.956	251.992	132.035	157.79	198.56	235.58	236.897	319.794	225.821	182.855	175.739	193.303	221.924	235.274	283.07	247.42	290.578	192.483	225.189	501.57	309.096	236.28	342.313	362.444	144.454	159.286	269.127	267.601	218.842	317.355	391.875	211.643
ANO9	NA	14.101	70.9432	42.4332	48.3974	4.12712	192.637	46.0935	153.138	9.5387	33.1782	43.4252	108.644	155.35	99.9802	55.0459	88.5409	73.0551	99.1216	98.8456	211.049	137.088	66.1809	108.316	12.2502	32.0194	67.6033	3.3959	222.644	167.617	102.22	95.8844	51.3363	271.971	67.0391	13.6604	26.1604	106.436	56.305	49.6603	71.7984	46.8866	100.357	51.8175	91.4165	69.4344	28.3415	53.322	22.9919
ANP32A	NA	3089.8	3360.13	2574.18	4034.62	2052.02	2972.92	2930.04	2960.77	3682.58	2215.07	4177.67	2734.42	3298.52	3356.48	3040.87	2937.99	3626.64	2806.35	1945.17	2690.38	3990.23	3644.81	3168.41	3192.13	3246.1	2916.31	2746.46	3018.29	3593.36	3465.77	2728.47	4177.56	3180.52	3748.1	2340.89	2614.1	2782.18	3281.11	4198.02	3676.91	3786.16	3217.14	2349.28	2805.32	2797.83	3833.8	3957.68	2568.61
ANP32B	NA	1409.14	2004.84	2289.02	1991.67	1615.18	2147.03	1749.26	1485.57	2219.34	2094.79	2251.68	2127.41	1882.92	1690.67	1934.95	2338.03	1982.75	1934.04	2379.51	1894.67	2249.43	2108.38	1988.82	2491.62	2752.32	2115.25	2815.65	3275.8	2355.35	2719.73	1888.43	2393.49	1836.5	2204.67	1897.13	1620.01	2243.19	2405.36	2138.83	2236.8	2176.57	2110.71	1948.66	1997.53	2192.76	2571.38	2753.28	1999.71
ANP32C	NA	0.346547	2.764	1.1869	2.8846	1.89945	1.1876	2.9421	5.77509	5.4053	2.76638	5.6292	6.1036	4.2562	7.6704	5.8382	2.7669	1.5544	2.7922	0.7215	6.7568	1.088	6.9824	3.4941	2.579	2.3593	2.0362	1.2735	1.3807	1.6762	1.0054	1.7626	1.5877	2.7712	0.5079	0.8279	0.9689	1.547	6.0327	2.4986	4.1422	1.6261	1.4286	0.6477	0.6648	1.2399	4.8985	2.116	1.1791
ANP32D	NA	-0.173424	0.4607	0.8902	0.9615	-0.173424	0.2375	0.3269	-0.173424	0.9539	-0.173424	0	1.5259	0.4256	2.3805	1.251	0.4612	0	0	0	0.7949	0	1.8215	0	0.6447	0.337	0	0	0.6904	0	0.3351	0.3525	0.2646	0	0.5079	0	0.6459	0.6188	1.0054	0.3123	0	0.542	1.7857	0	0.3324	0.31	0.6998	0.4232	0
ANP32E	NA	415.882	773.465	532.344	814.744	174.897	533.492	430.206	541.057	251.186	442.918	513.061	462.348	448.173	379.819	243.953	605.49	426.517	500.029	238.817	381.161	275.263	352.155	534.591	355.577	319.183	466.3	272.099	1137.73	427.422	592.543	403.983	578.195	446.952	689.182	242.575	384.009	285.582	382.74	133.677	431.481	669.964	336.071	412.921	535.202	509.909	258.922	260.262	147.679
ANPEP	NA	19.8453	5830.7	21175.1	12043.6	12971.7	17759.4	24721.5	7197.77	141.809	66.0765	297.543	4121.46	6688.12	6877.74	6696.41	866.04	1150.85	3838.05	83.6941	1123.61	545.087	2522.16	24216.6	46.0993	1363.02	17340.3	18334.2	5035.55	6481.73	2230.75	7484.27	1860.81	1816.31	4267.14	100.59	19011.8	712.253	87.809	103.381	2494.65	3513.79	43558.9	39481.4	2169.06	13373.6	503.149	104.528	21894.5
ANTXR1	NA	3540.33	4151.1	2402.08	6366.67	592.969	3509.5	1485.13	2572.27	1915.37	2229.48	1991.93	4213.02	2389.4	2775.11	1092.16	825.459	3557.63	2379.38	1681.82	2207.87	992.798	5251.37	2187.28	1794.33	1423.01	2684.18	1038.31	3104.59	1957.43	3765.73	2205.34	3522.62	1932.7	2749.11	1174.79	2863.11	1207.61	3287.14	891.075	2241.63	4572.4	1310	2962.67	2020.8	3381.21	1180.2	3757.93	907.885
ANTXR2	NA	4596.12	8300.36	3197.63	5053.85	4377.64	7256.29	7132.72	5871.14	2480.38	5784.52	1534.36	4025.94	4220.4	3711.96	6236.45	4971.2	4313.98	3459.48	2896.83	2102.94	1416.57	3698.85	2394.83	665.699	2459.43	5382.2	6757.48	4298.93	6092.19	6625.89	4071.21	5160.89	4449.72	6508.38	11065.7	7522.58	3258.97	4763.13	3454.05	3195.72	5331.26	7837.14	6374.85	6266.52	6957.39	3324.7	762.167	2981.58
ANTXRL	NA	-0.222924	0	0.2967	0	-0.222924	0	0	0.311903	0.318	1.76064	0	0	0.4256	0	0	0	0	0.2327	0.7215	0.3975	0	0	0	0	0	0.8145	2.9714	0	0	0	0	0	0	0	0	0	0	0.3351	0	0	0	0.7143	0.3239	0.3324	0.9299	0	0	0.5895
ANUBL1	NA	488.758	271.335	227.003	242.308	354.174	200.475	381.497	305.435	427.334	253.745	559.703	327.764	326.447	338.822	227.69	476.829	219.787	236.868	398.99	497.218	348.703	364.299	236.897	326.886	347.495	219.507	178.286	236.106	375.796	260.075	227.725	366.235	204.275	316.404	115.906	133.709	360.149	260.746	209.573	235.416	329.291	328.929	332.28	261.285	203.344	305.108	179.856	262.049
ANXA10	NA	0.354372	1.8427	2.6706	0	6.1582	0	0.3269	0.602593	0	21.2972	0	0	0.4256	1.3225	0.417	3.2281	0	0.2327	3.6075	0.7949	0	0.9107	0.6988	0	3.3705	0	2.5469	0	0	0.6703	5.9928	0.5292	2.7712	1.0157	3.3116	2.5837	3.4035	0	0	0	2.7102	35.3571	3.2386	5.3188	1.2399	0	0	7.9587
ANXA11	NA	4713.02	2291.83	3464.09	6106.09	2817.44	6797.15	5569.47	5130.8	3455.87	3768.73	3194.16	4135.19	3884.16	4106.33	4792.33	3399.6	2771.43	5373.04	6542.57	4056.44	5430.19	3865.82	5192.87	1718.25	3511.02	5422.93	2770.23	5607.52	4736.84	4608.63	3985.9	3384.76	6508.71	4218.39	4499.22	5645.81	3857.98	3447	4915.44	3120.12	3652.01	4623.93	5345.95	4156.29	4406.91	4229.88	1775.29	3688.43
ANXA1	NA	3638.92	3384.08	923.442	2002.56	449.474	4101.9	1798.95	3985.09	634.324	6677.26	794.52	2744.79	3411.31	3377.37	1014.6	924.145	3649.02	2204.18	508.658	1183.62	1324.64	3611.11	3072.68	608.962	1654.23	2474.85	419.822	7689.33	4332.89	1955.26	956.729	3561.52	1717.74	2082.78	999.689	2099.29	1402.54	888.814	4340.75	4470.14	3543.87	2820.71	3166.05	3037.02	3087.35	1716.59	297.926	1063.52
ANXA13	NA	-0.342132	6.4494	0	1.2821	0.114839	1.4252	0.6538	-0.569453	0.6359	-0.0581952	0.8042	0.3052	1.2768	2.9095	2.5021	0.9223	1.5544	2.0941	2.886	1.1924	1.088	2.1251	1.3976	1.6119	0.6741	2.0362	0	4.1422	1.3409	1.6757	5.2877	2.3816	6.3341	1.5236	0	1.6148	0	1.6757	0.6247	6.2133	0.8131	5.7143	8.7442	3.3242	1.5499	0.6998	0	1.1791
ANXA2	NA	1140.34	7221.47	4600.3	5506.41	1951.43	5146.79	2577.97	2504.55	1057.84	16226.7	1292.3	3859.92	3226.59	2489.19	1670.98	2085.78	2620.66	4878.37	2219.34	1443.96	2862.52	2099.88	4219.43	1443.26	1867.58	5698.64	2190.38	12760.4	3108.28	3393.05	3084.87	3978.04	3954.87	4036.57	2722.96	3563.95	1197.71	1982.07	3135.16	3150.5	3175.28	3546.07	4968.65	4929.84	4090.74	1383.48	711.807	2283.86
ANXA2P1	NA	9.74572	58.0445	32.3442	41.0256	11.1368	24.4656	10.7878	32.6183	10.8105	72.6958	10.4542	61.6464	25.1113	30.4172	17.9316	23.0575	20.5176	23.5007	17.316	14.3084	21.2159	18.5185	23.7596	9.0264	14.493	34.2089	6.7919	71.7984	24.1368	18.098	12.6906	26.462	9.8971	23.3621	13.2464	18.4092	9.901	21.1144	18.7398	23.8177	21.6817	23.9286	20.727	26.5939	21.6982	15.0455	5.5015	11.7907
ANXA2P2	NA	585.998	2716.11	1878.34	1956.41	804.801	1830.17	1029.09	1286.97	459.448	8302.41	517.082	1837.8	1266.21	1185.48	691.827	854.973	1005.36	1773.95	746.753	614.467	1030.33	950.82	1605.17	524.823	671.397	2071.68	769.603	4233	1043.92	1333.22	1128.4	1474.46	1579.97	1436.26	968.643	1408.14	457.921	829.158	1227.14	1174.32	1170.54	1218.93	2050.03	1801.74	1585.83	526.242	250.952	793.22
ANXA2P3	NA	0.560476	7.8314	3.8576	3.5256	1.39215	2.3753	1.3076	11.9527	1.5898	9.95231	0.8042	18.9212	1.2768	9.2574	5.0042	1.8446	2.1761	2.3268	0.7215	4.372	1.088	4.2502	2.7952	0.9671	0	2.0362	0	2.7615	1.0057	1.6757	1.7626	0.2646	3.1671	2.5394	0.414	0	0	3.3515	1.2493	3.1067	1.6261	1.0714	0.3239	2.327	1.2399	0.3499	1.6928	0.8843
ANXA3	NA	2263.11	2486.24	2397.92	2559.94	844.757	1694.54	2390.32	2823.81	882.013	1734.76	320.06	1498.74	2195.32	2410.9	2755.63	1771.28	2565.94	1729.74	1404.76	1498.41	1990.49	1760.17	3205.45	28.0464	2095.42	2474.85	1053.16	1818.43	2445.19	1979.05	1951.53	2956.34	3384.01	1585.07	1368.93	2523.67	2164.29	1926.1	2884.36	2043.49	1935.09	2693.93	2369.68	2271.78	1473.93	1172.85	60.9395	2217.24
ANXA4	NA	1652.58	1536.8	1328.78	1445.19	3698.56	1598.81	1543.64	1963.41	826.37	2066.68	973.85	1418.78	1950.17	1035.51	2152.63	1845.98	1417.27	1577.8	1271.28	1749.6	1140.77	1278.38	1515.02	592.521	1645.13	2017.1	1506.1	1962.37	1670.8	1469.96	2027.32	1270.44	1595.01	1550.53	1851.18	1412.99	1415.53	1827.9	1369.56	993.442	1625.31	2006.43	1731.68	1844.62	1882.79	1332.75	479.052	2049.82
ANXA5	NA	9067.8	7212.25	7258.75	7514.74	3780.86	5604.51	5656.75	7383.81	9858.89	7376.44	9097.58	6708.17	8014.76	8107.12	5881.98	9003.5	11913.9	7506.25	5547.62	8150.24	11466.9	10053.4	9303.28	5157.64	6422.09	6937.08	5304.87	5262	6366.74	9765.23	6743.63	8586.13	8058.99	9381.41	7132.36	9660.95	5773.51	8484.29	9368.31	7018.99	9160.24	6849.64	5535.73	8025.7	4300.28	12441.9	7159.54	4910.24
ANXA6	NA	1727.26	3416.79	1188.72	1660.9	625.179	4028.27	2004.9	2074.23	1117.94	810.974	1096.89	2370.34	2624.34	2336.04	1255.21	627.164	2311.34	2579.26	548.341	2189.19	1302.33	2256.83	2118.1	2485.49	1034.73	2968.44	751.35	2746.63	1620.18	2289.74	2406.98	1962.69	2487.73	2059.42	1437.23	2004.66	924.196	2193.21	1299.6	1318.95	1948.1	2049.64	2445.46	2280.43	2860.14	1867.74	1016.08	1117.46
ANXA7	NA	3712.39	3463.32	3252.82	3407.37	4244.4	3072.92	3317.42	3320.12	2324.9	2521.55	4435	2341.04	3105.71	2939.63	2706.84	3777.74	2400.56	3083.01	4690.48	2762.32	2888.09	2074.38	3875.61	2657	2763.11	3230.3	3094.97	2920.26	2708.35	3384.33	2913.19	3453.82	2879.65	2957.34	2537.51	3542.32	2844.99	3112.53	3525.88	3754.23	3426.79	3355.71	2746	2977.85	2684.07	3543.74	2975.45	2684.45
ANXA8	NA	0.598602	315.559	67.0623	494.231	6.65722	83.38	53.2854	74.4919	8.5848	41.7914	34.5793	230.106	82.5694	78.0268	29.1993	47.4985	59.6876	233.145	14.43	7.1542	125.12	73.7705	25.856	3.4397	44.1531	183.262	1.2735	1768.73	170.982	80.7708	26.7983	100.556	67.3001	149.314	1.6558	73.3138	43.6262	16.7574	105.567	132.572	124.315	54.2893	99.4248	73.3559	173.586	23.1001	4.2319	25.0553
ANXA8L1	NA	0	0	0	0	0	0	0	0	0	0	0	0	0	0	0	0	0	0	0	0	0	0	0	0.1064	0	0	0	0	0	0	0	0	0	0	0	0	0	0	0	0	0.355	0	0	0.4421	0	0	0	0
ANXA8L2	NA	16.7206	97.6621	54.5994	311.859	33.7938	44.6556	33.3442	54.997	19.7133	18.0358	49.8586	180.972	66.8216	46.5516	20.0167	32.7417	58.4441	89.3491	8.658	13.1161	44.0639	72.5562	11.8798	7.4146	20.2228	83.4861	1.698	596.824	56.9896	64.0134	5.2877	57.158	44.3389	56.3738	2.8977	51.6749	27.5371	20.4441	60.5919	52.8133	47.6997	28.2143	65.7435	27.9236	127.09	29.3912	11.8493	8.5483
ANXA9	NA	43.8479	46.5277	43.3234	41.3462	27.2769	31.3539	30.0752	41.3302	20.0313	39.725	32.1668	34.4854	40.8591	26.9788	44.6205	29.5136	45.6983	41.6497	100.289	38.9507	35.3599	30.6618	69.1824	38.3623	48.1977	53.7569	3.3959	64.2043	47.6031	52.9535	37.3667	36.7822	59.7783	49.7715	33.9439	18.0862	49.505	22.455	17.8028	58.3362	21.6817	28.9286	53.7607	59.5038	66.9546	36.739	35.1248	37.7303
AOAH	NA	25.6972	83.842	77.4481	70.1923	10.5224	88.361	141.223	22.3036	52.1449	26.2488	25.7335	81.7884	83.8462	129.868	40.0334	65.0222	102.588	157.292	14.43	145.867	79.9678	109.29	226.415	29.3359	61.3425	139.279	71.7391	235.416	40.8984	147.465	237.243	111.141	133.017	150.838	72.4413	196.688	58.4777	85.4629	32.7946	88.7125	130.632	41.7857	137.64	342.064	97.9521	22.3933	17.774	48.3419
AOC2	NA	27.9408	6.9101	19.5846	12.5	10.2541	16.3895	9.4802	20.7791	14.626	142.574	17.6917	16.4797	16.1734	16.6634	15.0125	19.3683	5.9066	19.7778	5.0505	5.5644	8.704	11.2325	20.2655	15.1515	18.2005	16.6972	13.5837	19.3303	17.4321	12.7357	16.2157	11.9079	13.46	23.87	20.2836	23.2537	10.5198	9.049	37.1672	53.8488	10.8408	10.3571	9.0681	11.3024	14.5688	13.296	17.774	16.507
AOC3	NA	1965.92	2436.95	1050.45	1680.45	627.997	3414.01	2277.87	2313.75	713.813	552.103	756.724	2349.28	1840.79	1856.25	1105.09	474.524	1555.92	2035.25	513.708	1767.49	656.606	2470.25	1656.18	944.552	1043.83	2313.58	425.765	2310.32	1485.75	2064.85	1774.92	1804.45	1995.25	1869.98	1800.68	1451.1	732.983	1935.82	551.261	701.07	1971.68	1372.86	2677.02	1974.26	2421.21	984.955	511.638	1442
AOX1	NA	584.949	2772.77	211.869	3744.87	102.496	1319.71	603.465	1025.19	90.2998	528.65	114.996	791.333	630.336	777.359	191.827	82.0848	617.393	502.821	75.7576	399.046	148.512	645.72	570.929	79.626	225.821	570.963	225.405	1023.13	355.682	703.477	614.436	734.586	446.952	915.185	279.002	320.385	194.307	330.457	62.4658	346.22	703.3	538.214	756.859	597.033	637.928	206.438	32.1625	174.208
AOX2P	NA	0.244079	0	0	0	-0.105982	0	0	-0.105982	0	0.64549	0	0	0	0	0	0	0	0	0	0	0	0.6072	0	0	0	0	0	0	0	0	0	0	0	0	0	0	0	0	0	0	0.271	0	0	0	0	0	0	0
AP1AR	NA	785.738	462.052	398.813	461.538	834.875	280.523	545.276	519.032	629.873	665.376	846.792	523.385	552.449	489.056	567.556	684.808	759.773	368.1	828.283	485.294	571.198	423.497	509.434	763.056	594.888	425.575	598.957	447.704	521.622	523.167	474.487	645.673	366.983	578.974	427.197	393.698	562.809	613.322	659.952	748.015	704.926	551.786	374.058	470.047	473.332	734.08	517.562	433.898
AP1B1	NA	3318.67	4477.72	6774.18	5590.38	5216.73	7742.28	6127.82	4987.37	4330.26	5408.18	2375.52	3798.58	4674.53	6261.46	4888.24	2282.69	4405.07	4878.37	3359.31	5090.62	5041.78	3758.65	3386.44	7137.33	3962.32	5747.51	4423.2	3564.03	4714.72	3444.66	5723.45	4706.8	5348.38	3977.65	20240.9	4840	4783.42	8732.97	11813.2	6142.22	5140.73	4764.29	4986.14	4128.7	5971.36	4151.85	2001.27	5931.02
AP1G1	NA	4320.1	2780.61	3236.2	3941.03	4029.75	3289.31	3429.55	3699.98	3660.64	3906.68	1708.86	2429.85	3960.35	3050.45	3537.95	4165.11	3906.12	3363.16	1656.57	1767.89	3730.74	2968.12	3307.48	3247.9	2960.28	3683.16	1895.78	2789.44	3056.65	3552.58	3683.79	4030.17	3120.35	2741.49	3697.82	3752.24	2873.76	3590.11	2654.49	4090.44	2713.19	3925	2295.84	2828.92	3276.12	2921.27	1038.09	2398.23
AP1G2	NA	1156.79	946.383	1998.3	1114.78	614.514	1249.18	664.014	1398.56	923.42	1173.34	1445.53	1183.65	856.457	1200.97	1371.6	1650.5	747.96	1545.22	582.994	1403.63	1506.78	1068.06	1643.63	1220.17	1165.33	1120.68	984.26	1361.38	1488.42	1045.84	1419.33	949.42	1457.18	925.846	1402.97	745.801	1070.07	884.702	1060.47	1603	628.872	981.504	982.129	1422.37	939.729	901.977	1793.55	1358
AP1M1	NA	494.153	537.141	1073.59	598.397	739.046	902.85	788.493	772.323	574.23	1087.04	615.995	687.572	574.581	700.655	687.656	548.769	518.225	864.639	598.124	647.456	505.919	764.42	683.438	723.727	582.417	936.265	986.943	658.267	598.391	425.974	741.341	680.868	767.617	569.832	892.062	1240.84	668.626	714.202	671.82	716.949	571.312	802.857	753.621	611.992	891.488	576.977	1040.63	871.923
AP1M2	NA	1764.01	1444.2	2324.63	1899.04	2135.21	2162	1648.9	1906.39	2161.79	3844.16	1997.56	1540.25	1926.76	1991.67	2167.64	1728.85	1864.61	1650.63	1220.78	1527.82	1940.99	2165.76	2005.59	2238.23	2111.6	2436.98	2085.1	1171.9	2084.81	1371.76	1765.4	1915.59	1503.17	1626.71	2620.72	2002.73	2105.82	2151.32	2523.31	2326.2	1843.76	2519.64	1958.7	1452.36	2248.87	2294.26	3211.17	2741.64
AP1S1	NA	473.755	647.702	1236.2	1019.55	846.885	873.397	759.725	603.169	584.405	1606.1	817.037	690.928	751.211	684.52	1039.62	709.249	1055.1	709.674	1109.67	585.851	767.582	780.206	958.77	673.437	884.411	1110.57	1250.55	572.316	840.429	708.504	830.175	1066.42	851.544	713.56	1856.98	1282.18	1172.65	920.318	768.642	971.005	722.813	1257.14	735.161	783.19	1736.48	888.384	721.117	1116.58
AP1S2	NA	173.476	303.582	186.944	113.462	130.608	161.758	190.585	170.542	199.995	216.104	171.288	237.125	223.448	231.965	140.534	184.921	226.937	258.74	115.44	199.921	174.624	175.774	211.041	283.043	160.771	195.887	160.033	232.309	137.781	255.719	228.078	241.598	203.088	253.936	146.952	241.58	132.426	197.403	109.94	139.8	305.441	143.571	173.589	289.873	171.726	228.831	261.532	127.34
AP1S3	NA	391.074	269.492	179.525	338.782	829.347	200.475	372.017	333.492	448.001	293.181	371.527	297.246	391.992	380.612	432.444	347.707	518.225	242.452	479.798	490.064	441.183	272.01	227.114	511.928	378.503	245.571	243.234	430.791	390.211	594.219	467.084	616.036	479.018	283.393	373.797	430.84	310.025	416.59	249.239	430.445	497.053	307.5	362.723	302.505	263.789	450.315	196.784	540.604
AP2A1	NA	2142.09	1318.41	2181.65	1792.95	1373.98	2737.02	2134.19	2174.62	1685.17	1950.88	1281.33	1701.58	1470.82	1893.53	1418.21	1274.51	1276.14	2073.62	2084.03	1337.91	1413.76	2169.23	1459.93	1930.59	1489.45	2203.67	1742.32	1609	1652	1149.27	1799.89	1458.39	1622	1330.78	2121.46	2444.87	1511.59	1647.08	1959.17	1587.79	1388.35	1797.45	1958.24	1621.61	2011.77	1542.74	2267	1933.95
AP2A2	NA	2270.46	1552.46	1988.13	2017.63	2258.4	2351.07	2348.81	1997.02	1870.22	2739.34	1314.01	2023.96	1784.6	2283.14	1922.44	1531.02	2161.19	2038.97	1681.82	1943.16	2041.08	2704.01	1585.6	2312.06	1768.15	2053.76	2050.29	1615.46	2224.61	1659.66	2210.28	1772.43	2262.87	1793.8	2942.77	2408.37	2242.57	2337.66	3306.94	1972.73	1615.01	2138.21	2028.33	2139.81	2014.84	1916.03	2044.01	2254.68
AP2B1	NA	6056.78	5772.66	5824.63	5767.63	4246.23	5393.35	5025.17	5130.83	5997.3	7206.62	4777.58	5550.01	5497.25	5549.43	5590.91	5246.05	5407.94	5368.62	3507.94	5050.87	5235.99	6893.75	4206.85	8207.93	5488.81	5482.39	4903.3	4949.6	4732.48	5878.84	5979.38	5766.08	6631.83	6024.38	5338.71	4794.79	5694.93	4568.41	3845.71	4904.38	7260.65	6201.79	5744.29	4622.68	5171	5217.28	8779.94	5014.3
AP2M1	NA	4496.49	6113.09	8816.62	6771.15	4230.76	7843.23	6080.09	5756.32	5424.98	6362.83	4271.75	5190.2	6555.75	5508.7	6054.63	4308.99	4834.38	5553.14	7085.86	4943.56	5828.95	6496.66	7150.94	5882.98	3543.71	8122.58	4121.81	6094.24	5992.62	4984.67	5230.63	5634.03	7159.54	5164.04	4606.02	5609.63	5406.87	6025.3	7681.42	7490.85	5164.58	6521.79	5994.64	5655.52	6700.11	4838.7	9898.86	6560.94
AP2S1	NA	600.659	982.61	1170.03	1115.71	745.786	1344.89	739.13	891.281	962.774	2136.79	993.955	725.109	1092.13	1250.55	1693.49	719.856	802.363	1131.06	1909.81	813.196	1106.49	936.248	1378.06	1466.15	1189.1	2021.99	1493.79	995.513	1052.3	771.177	957.786	851.813	992.874	1063.99	1873.12	1911.65	1064.36	1322.5	1545.09	1428.72	891.659	1583.57	1381.26	956.05	1503.69	1041.29	971.646	2600.74
AP3B1	NA	1731.37	1278.36	1357.86	1447.76	1574.08	1088.84	1306.64	1260.89	1196.79	1401.66	1579.39	1178	1497.74	1360.31	1459.13	1735.31	1645.14	1260.89	1024.53	1180.45	1561.82	1526.41	1598.18	1040.62	1277.41	1367.95	738.191	1222.3	1254.78	1187.43	1331.1	1695.69	976.643	1503.81	1554.8	1574.79	1343.44	1393.88	1216.52	658.267	1409.58	1595	1230.34	1408.81	1584.28	1318.4	989.843	1391.6
AP3B2	NA	16.6923	81.9993	40.6528	86.5385	7.64597	103.325	78.7839	68.5241	85.8484	186.857	36.1877	76.9055	34.4748	38.8812	31.6931	93.1524	38.5482	71.8981	0.7215	17.0906	29.9199	81.0565	38.4347	55.7705	25.9526	72.0831	7.6408	204.004	70.7342	32.5094	45.4746	91.294	53.0483	60.4368	14.0743	130.479	37.7475	15.752	32.7946	60.0621	21.6817	82.1429	71.8968	86.4301	83.6932	25.8922	197.63	28.8873
AP3D1	NA	4543.14	3023.84	4742.73	3366.99	4510.63	4151.54	3820.53	4212.4	5394.14	5362.58	3420.14	3952.7	3662.42	4741.92	4169.72	3678.14	3726.43	4731.78	2278.5	3828.7	4579.38	4692.77	3106.22	4915.86	3928.62	4270.82	4214.78	3289.26	4210.19	3222.45	4555.57	3962.16	3719.32	3638.4	5152.44	5515.65	3663.99	4836.53	6113.84	5797.38	3354.97	3968.57	4199.48	3457.87	4366.93	4293.91	6711.81	5563.45
AP3M1	NA	2627.16	1920.99	1650.45	2052.88	1952.58	1695.49	2105.26	2130.55	1323.97	1325	2599.08	1733.12	2012.73	2054.88	2174.31	2635.47	1418.82	1580.83	2906.93	1613.67	1711.42	1353.07	2253.67	1675.69	1876.68	1985.34	2172.12	1506.39	1755.28	2189.53	1978.67	2297.96	1638.95	2215.85	1697.2	1964.94	1737.93	2105.74	1591.94	2003.45	2029.13	2259.64	1834.66	1725.61	2089.23	1590.97	1358.87	1908.62
AP3M2	NA	791.816	406.772	764.095	625.962	360.841	460.808	382.478	626.453	402.216	1102.21	546.836	500.801	538.829	280.897	447.456	373.071	452.009	373.917	390.332	315.58	322.047	566.485	478.686	537.073	496.807	392.181	379.92	386.262	581.965	404.524	395.876	433.448	336.5	445.404	533.168	383.686	598.391	694.428	412.899	266.137	523.884	482.143	420.37	381.622	439.235	410.777	326.703	319.823
AP3S1	NA	880.523	711.736	769.733	522.436	822.799	469.596	628.31	904.408	587.266	1221.67	806.583	589.609	841.016	613.635	728.107	530.784	891.894	637.077	807.359	708.664	822.526	657.256	878.407	654.417	773.185	716.758	1071.42	719.365	673.148	825.136	873.887	892.3	771.18	831.386	681.776	701.487	396.658	796.649	909.503	569.21	881.09	915	505.545	791.168	557.955	783.065	714.769	664.702
AP3S2	NA	1614.65	2099.83	1571.15	2410.96	1489.17	1711.33	1677.49	1357.02	2232.43	2197.36	1250.5	1441.3	1356.15	1690.37	1533.21	1596.17	1780.18	1765.4	846.984	1533.24	1216.61	1510.72	2073.68	1648.26	1545.38	2148.69	1893.29	1217.06	1427.1	1351.98	1758.41	2147.52	1066.44	1368.92	2170.61	1885.52	1300.58	1505.12	1567.54	2821.68	1378.76	2075.62	2025.22	1139.19	2106.79	1745.7	1618.73	1459.29
AP4B1	NA	150.141	196.978	323.89	213.321	189.455	232.485	175.312	216.656	269.077	201.326	241.026	273.033	222.265	242.753	260.067	189.989	238.383	280.128	181.032	258.517	240.921	250.713	263.466	325.316	325.83	248.43	255.663	302.841	261.247	210.162	283.215	245.912	292.383	228.873	142.287	290.442	270.644	214.894	263.056	354.985	193.932	249.607	249.151	287.045	237.447	275.563	249.602	254.264
AP4E1	NA	292.065	297.132	230.267	265.064	232.16	231.116	260.87	362.476	293.792	279.709	351.423	257.572	327.724	279.839	240.2	222.736	309.318	256.181	233.766	271.065	235.551	278.081	273.934	412.959	341.428	229.689	255.119	240.594	237.345	328.111	218.912	327.071	247.031	345.861	219.808	292.932	278.156	241.642	153.978	274.767	325.496	258.571	237.065	261.285	301.296	187.894	184.088	170.081
AP4M1	NA	286.14	259.648	617.671	293.099	375.523	431.656	297.195	358.814	497.743	545.687	457.983	367.153	373.639	381.329	370.692	335.796	451.822	342.842	662.85	393.522	393.501	436.454	239.196	465.59	495.088	398.196	525.665	320.601	463.805	234.621	265.808	320.416	376.485	314.881	308.343	395.539	799.966	437.309	191.092	401.591	280.87	318.764	326.084	338.53	424.185	553.915	378.904	406.986
AP4S1	NA	50.1671	84.3027	69.1395	92.3077	50.9255	68.171	68.323	54.9899	46.4217	61.1763	55.4878	64.6983	68.9497	50.5191	59.216	65.4834	73.6768	61.8929	63.4921	62.4006	50.5919	69.5203	77.5681	65.4417	54.9386	64.7526	47.1186	103.555	62.0181	96.5228	54.9925	63.5089	62.5495	87.8619	36.0137	73.9597	51.052	53.9589	83.0796	63.8592	75.0728	64.2857	70.6013	66.1523	89.2728	57.7327	113.415	37.1408
APAF1	NA	790.833	474.49	576.558	549.359	651.662	361.283	462.243	547.072	548.158	637.492	462.398	709.239	475.838	550.155	504.587	721.7	514.805	621.953	303.752	494.038	620.158	592.896	628.931	604.126	474.562	484.219	670.697	593.027	495.139	779.556	449.458	694.364	566.904	643.474	419.745	542.564	555.384	435.358	482.861	542.63	551.257	567.143	468.301	587.06	432.415	616.865	334.744	404.421
APBA1	NA	608.61	163.999	256.973	135.897	224.641	198.812	212.815	554.944	377.097	409.49	216.322	443.122	339.215	291.212	176.814	123.588	307.142	323.89	185.426	319.157	440.639	346.387	154.438	178.272	244.022	244.349	503.022	185.709	227.623	410.557	135.366	251.918	213.777	229.558	117.562	200.563	429.146	186.678	216.132	336.9	406.532	216.071	298.598	243.002	459.383	213.086	173.931	362.565
APBA2	NA	490.229	80.6173	176.855	116.026	254.415	109.739	37.9209	183.171	456.904	459.979	460.79	443.732	198.337	211.334	165.138	317.272	211.704	150.078	70.7071	227.742	193.663	356.406	106.219	643.778	386.593	134.392	288.654	82.8443	292.323	144.449	299.639	191.321	138.559	247.334	323.295	362.37	372.215	406.87	216.444	182.948	221.153	177.143	186.543	226.713	176.996	566.13	603.47	305.674
APBA3	NA	178.006	144.19	259.644	200.321	161.188	341.33	217.391	253.269	287.115	159.61	169.68	257.267	185.143	245.189	212.26	260.55	134.297	345.53	116.162	224.165	297.023	243.777	206.149	169.246	245.707	268.784	282.711	269.934	241.032	157.185	326.43	179.412	246.635	202.133	230.156	251.592	244.121	248.345	312.017	212.979	146.893	161.786	216.014	267.269	185.365	191.393	326.703	288.283
APBB1	NA	408.081	975.7	704.451	892.949	235.997	1237.53	781.628	754.458	500.464	227.608	245.272	972.305	555.002	610.725	455.796	518.794	509.831	835.553	115.44	531.002	810.014	766.545	486.373	1066.41	453.665	871.92	146.025	959.268	702.984	537.914	631.356	568.669	992.478	743.017	309.221	467.012	699.876	447.088	381.666	798.412	539.061	600.357	609.503	797.484	626.149	637.859	1402.03	458.954
APBB1IP	NA	30.4909	64.0332	89.911	75.641	47.7012	101.425	115.724	50.9828	50.2372	59.9903	54.6836	82.0935	79.59	114.263	47.9566	63.6388	86.1118	136.816	44.733	108.506	67.9998	125.683	125.087	66.0864	58.3091	154.347	76.4085	196.755	52.9668	129.703	206.222	131.516	131.829	140.68	95.2085	128.864	77.9703	65.0189	43.4138	103.901	136.053	55.7143	113.675	176.185	88.3429	33.24	17.774	47.1629
APBB2	NA	873.221	675.803	547.478	375.962	1393.65	545.131	813.991	521.793	593.308	560.458	456.769	701	693.327	659.129	473.728	421.953	710.655	517.945	215.007	663.752	368.831	746.509	549.266	766.28	552.757	638.159	598.533	505.695	533.356	903.896	577.774	645.673	439.034	663.281	531.926	848.115	614.79	698.115	549.699	531.584	783.793	597.857	710.548	541.851	739.91	866.34	621.244	691.525
APBB3	NA	144.922	199.01	258.754	219.551	218.216	234.204	196.143	336.918	107.787	281.53	321.668	237.43	167.267	175.362	255.63	274.385	71.8116	244.081	204.185	217.011	219.231	161.506	385.744	213.733	186.724	124.211	567.545	241.284	295.34	199.413	167.798	165.917	303.246	147.283	149.022	144.367	215.037	159.866	306.707	202.278	124.941	130.714	168.731	257.296	171.416	287.614	556.073	216.36
APC2	NA	9.17344	10.6737	338.252	5.5128	28.3151	11.266	9.575	11.5279	6.4132	46.146	15.4883	11.9814	10.2829	25.8361	7.1643	8.3607	4.974	14.0539	0	19.6661	4.9341	8.5519	5.6394	24.9226	9.5351	2.4679	18.4781	9.7377	11.8572	7.7587	8.9363	6.6473	14.331	6.1656	35.194	34.2572	14.0347	4.4072	21.0697	20.8284	12.8356	6.4821	9.1264	16.7575	18.7907	10.5773	12.3741	14.0192
APC	NA	1946.88	945.756	1107.72	1294.55	1135.08	833.729	1398.5	1390.69	1277.87	1331.99	1058.29	1438.32	1127.45	1362.16	1083.4	1550.39	1314.37	1036.59	92.3521	988.076	1097.79	1285.06	354.298	1227.92	1232.24	807.168	1585.48	856.058	997.318	1329.87	944.391	1285.26	748.614	1265.62	1056.81	1182.39	762.376	1150.57	790.193	930.963	1362.15	1138.57	634.441	903.86	910.706	942.967	511.215	1024.02
APCDD1	NA	3064.84	1512.84	1682.79	4980.13	842.749	2924.94	812.03	1371.45	3241.57	474.535	1466.81	1976.04	1048.29	1380.15	786.489	2398.9	956.866	1362.34	1207.07	871.224	361.759	1669.7	2267.64	413.926	495.122	1053.15	8121.8	1208.84	1391.89	1829.24	1043.45	903.943	1002.38	1762.32	1292.77	2854.07	442.141	1275.91	645.584	659.648	2031.57	506.429	1244.27	953.058	1250.44	1075.93	5682.18	773.471
APCDD1L	NA	0.540856	7.3707	2.9674	9.6154	-0.000901945	15.2019	1.9614	12.9291	0.6359	2.68549	2.4125	5.1881	2.1281	2.9095	1.251	0.4612	4.0413	6.7477	0.7215	6.7568	2.72	20.0364	2.7952	3.8685	5.3927	5.2942	2.1225	6.5585	4.6933	7.7084	3.8777	9.5263	8.7094	6.6023	0	6.4594	1.8564	1.3406	0.3123	2.4163	6.7755	5	10.3635	1.6621	0.9299	3.499	1.6928	0.8843
APCS	NA	-0.0518471	0	0	0	-0.0518471	0	0	-0.0518471	0	-0.0518471	0	0	0	0	0	2.7669	0	0	0	0	0	0	0	0	0	0.8145	0	0.3452	0	0	0	0	0	0.5079	0	0	0	0	4.3726	0	0	0	2.5909	0	0	0.3499	0	0
APEH	NA	1821.99	2180.35	2295.85	2138.46	1834.8	2894.54	2560.64	1820.4	2939.19	2564.05	2447.89	2199.13	2368.55	2712.69	3161.8	922.301	2781.07	2656.04	3860.03	2655.8	2325.05	2955.98	2067.09	3353	2779.96	3433.92	2277.4	1671.04	2627.22	1908.34	2875.83	2265.94	1444.58	2345.35	3141.05	2314.39	2058.79	3090.07	2821.58	2960.65	1972.22	2708.57	2998.94	2470.9	2091.71	2887.68	4634.36	3374.8
APEX1	NA	3784.34	2103.42	2696.14	2201.6	2774.75	2216.15	2347.83	2812.22	4058.72	3237.95	4687.51	2793.62	2757.14	2808.7	3037.95	3009.01	3429.24	2313.3	4326.12	3577.9	3327.64	3685.79	1972.75	5181.5	4525.19	2865.4	2664.53	2107.35	3387.19	2405.7	3351.37	3104	2475.85	3134.59	2162.89	2202	3519.18	4199.75	3251.97	2815.33	2873.09	2741.43	2546.51	2959.23	2564.11	3932.47	5493.02	3300.81
APEX2	NA	363.114	390.188	634.718	511.538	446.92	576.01	415.822	426.356	457.54	473.658	382.785	413.519	392.417	457.581	570.058	520.178	447.968	496.772	490.62	418.919	485.247	505.161	406.01	421.019	530.174	649.155	491.986	490.507	504.526	390.448	409.271	428.95	471.496	420.518	471.903	545.17	525.99	516.464	703.678	499.827	452.876	613.929	454.375	420.183	623.669	518.194	422.344	644.952
APH1A	NA	3193.52	3490.96	3681.9	4312.82	4838.88	4617.34	3838.84	3641.15	3625.66	5327.87	4301.51	3904.48	3397.69	3138.53	3259.38	4475	3098.16	3563.03	3038.24	3661.37	4127.86	3934.73	3135.57	3147.32	3618.87	4271.23	4288.64	4285.47	3806.24	3601.84	3465.94	3338.71	3834.52	3393.6	3703.61	3216.76	5116.96	4452.45	5141.88	4570.59	3628.43	3646.07	3276.81	3194.26	3543.63	3868.09	3596.7	3872.66
APH1B	NA	1209.31	1012.55	1847.77	1376.6	436.662	732.067	914.678	943.455	1086.14	920.825	572.569	824.292	1041.48	1473.25	974.145	1169.02	1304.73	834.39	409.091	915.342	1252.83	1085	1041.23	1334.62	898.23	1017.72	637.162	741.457	913.175	949.812	715.255	1491.66	775.93	1133.06	809.273	1120.7	1003.71	962.212	759.272	1107.7	1118.78	1201.43	915.874	1036.16	807.175	1090.27	1027.08	1126.9
API5	NA	3620.42	2706.9	1963.8	2824.04	3419.23	2217.58	2802.55	2420.64	2988.48	3027.65	3071.13	2438.09	2918.44	2677.78	2474.15	3267.25	3235.87	2236.98	1217.17	2487.28	2683.55	2581.36	2484.28	2975.5	2558.52	1857.06	1087.12	2462.2	2731.81	3143.7	2556.45	3106.64	2169.04	3158.96	2201.39	1828.32	2851.49	2742.86	2498.32	2609.6	3022.16	2613.57	2131.97	2437	2602.86	2959.76	2267.03	1760.94
APIP	NA	585.87	478.793	671.092	581.897	1042.83	440.397	453.197	443.221	345.028	776.943	290.885	372.274	438.507	296.724	672.114	467.487	486.715	388.866	1052.6	413.478	293.433	388.91	596.541	492.457	467.582	526.887	420.038	439.175	585.87	650.631	600.976	573.027	394.386	452.098	462.548	536.263	468.781	542.867	654.249	475.878	443.789	661.086	518.926	493.32	354.983	624.377	618.574	521.064
APITD1	NA	160.004	210.208	494.223	247.218	339.497	275.694	286.813	243.151	182.412	502.429	242.329	222.8	276.497	200.939	329.858	219.729	162.139	210.829	379.509	204.018	175.858	228.261	362.746	198.337	211.022	283.49	453.535	248.405	247.432	189.53	220.975	202.958	179.014	210.462	275.413	219.735	308.156	280.396	241.499	169.199	203.412	340.314	299.528	227.84	315.437	253.324	131.219	297.757
APLF	NA	14.1384	64.0332	13.6499	44.5513	4.80441	44.1805	16.6721	25.3529	20.3492	50.4895	18.4959	52.7962	49.797	25.3918	23.3528	58.5661	28.2894	42.5804	7.9365	23.4499	20.6719	26.4117	35.6394	39.0071	36.7381	49.6844	9.3388	114.601	31.1767	48.2614	53.5824	34.136	85.9066	34.0274	16.972	36.4954	46.1015	33.1797	4.0603	37.9703	34.1487	45.7143	44.3687	39.226	45.8763	23.7929	11.4262	21.5181
APLN	NA	246.629	88.9094	279.525	79.4872	387.221	118.052	91.2063	297.909	969.133	31.2295	827.491	242.313	275.799	335.119	283.57	273.462	189.632	227.561	263.348	318.76	541.823	121.129	44.0252	208.575	582.754	157.198	2150.05	28.3051	78.7798	175.618	163.215	148.981	309.185	265.617	30.2184	130.479	509.592	188.354	241.118	96.6517	251.508	107.857	174.56	109.367	26.9678	332.75	745.239	303.316
APLNR	NA	23.6237	53.8984	233.531	18.5897	83.7171	80.9976	32.3635	14.5996	280.12	230.672	72.3753	150.149	64.2679	89.9292	14.5955	27.2079	46.32	86.3242	34.632	115.66	11.968	51.0018	116.003	547.066	7.078	45.6119	68.7676	22.7822	29.5005	42.5639	53.5824	51.3363	57.7989	191.976	132.464	296.162	17.0173	21.1144	65.2768	33.8281	96.2125	26.7857	38.5393	32.2451	75.6339	59.8321	154.888	154.458
APLP1	NA	68.4467	96.2801	36.4985	54.1667	29.8577	109.264	28.4407	64.149	182.825	2111.27	127.059	59.8154	61.2886	50.2546	22.1018	68.7114	47.2527	39.0902	33.9105	19.8728	21.2159	85.9138	37.037	161.509	20.2228	58.6439	29.2899	88.0221	30.8414	40.553	34.8991	90.2355	47.9018	33.0117	594.432	579.405	31.5594	55.2995	49.348	36.2444	40.9242	88.9286	43.3972	37.2314	99.192	79.4262	668.642	28.5925
APLP2	NA	32878.6	20847.2	24423.1	21186.2	39879.4	18767.7	37057.2	28102.6	14466.4	39807.8	13209.3	19757.4	38648.4	25900.9	27407.4	31308	24672.7	21355.6	16197	16712.6	22490	22259.6	28355.7	15841.1	18859.5	27373.7	24539	14093.2	23158.6	21017.2	24772	29892.6	23637.8	22001.5	42679.5	19997.9	24644.2	26571.9	42882.5	27586.8	21669.8	31929.6	32752.5	18856.1	27658.8	22514.7	16008.5	37473
APOA1	NA	-0.221112	0.9213	0.2967	2.2436	-0.341171	1.9002	0	-0.00367427	0.318	0.242501	1.6083	0	0.4256	0.529	0	0	0	1.1634	0	0	0	0.6072	1.3976	0.3224	0.6741	0.8145	0.4245	1.0356	1.0057	0.6703	1.0575	0.2646	0.3959	0	0.414	0	0.9282	0.3351	0	0	0.542	0	1.2954	0.3324	0.6199	0.6998	0	0
APOA1BP	NA	993.121	1804.45	1717.8	1843.59	1583.89	1943.94	1199.41	1099.86	2061.63	2866.5	1239.23	1519.19	1488.8	1443.36	1882.4	1501.51	1541.62	1371.42	1975.47	1402.62	1474.78	1404.68	1521.31	2102.19	2004.75	1862.35	2018.46	1307.56	1723.43	1241.73	1839.78	1302.46	1811.56	1400.2	2383.52	2458.76	1826.73	2390.28	1444.52	1810.84	1381.39	1881.43	1677.27	1332.69	1420.62	2033.24	2179.01	2113.78
APOA2	NA	0	0	0	0	0	0	0	0	0	0	0	0	0	0	0	0	0	0	0	0	0	0	0	0	0	0	0	0	0	0	0	0	0	0	0	0	0	0	0	0.3452	0	0	0	0	0.31	0	0	0
APOA4	NA	0	0	0	0	0	0	0	0	0	0	0	0	0	0	0	0	0	0	0	0	0	0	0	0	0	0	0	0	0	0	0	0	0	0	0	0	0	0	0	0	0	0	0	0	0	0	0	0
APOA5	NA	-0.0759323	0.4607	0.2967	2.5641	-0.0759323	0	0.3269	0.512859	0	0.744072	0	0	0.4256	0.7935	0	0	0	0	0	0.3975	0	0.3036	1.3976	0	0.337	0.4072	1.2735	0	0	0.3351	0.3525	0.5292	0	1.0157	0	0	0.3094	0	0	0.3452	0	0.3571	0.3239	0.3324	0.6199	0.6998	0	0
APOB	NA	15.5008	38.2356	17.5074	5.4487	1.14678	14.0143	18.3066	86.7332	1.2718	6.92211	4.0209	25.6352	20.4295	8.7284	4.5872	2.7669	23.3155	29.3177	6.4935	1.9873	5.984	18.2149	12.5786	7.7369	2.6964	25.6567	1.2735	10.7007	8.7161	27.8173	11.9855	13.231	4.3547	10.6653	9.1069	13.8876	10.2104	17.7629	0.937	5.1778	11.9249	12.5	19.4316	12.9645	44.6364	7.6977	16.0813	1.7686
APOB48R	NA	60.4332	103.19	123.442	70.8333	53.8951	153.207	153.318	97.3053	59.7759	130.088	75.592	122.072	105.978	120.876	100.917	84.3905	83.6248	263.161	73.5931	127.981	153.952	121.433	171.908	70.2772	124.033	218.693	121.829	305.143	126.718	139.422	213.272	125.959	160.333	187.913	150.264	114.654	68.0693	93.5065	83.0796	177.425	135.511	87.5	176.827	339.737	153.128	62.6312	22.8523	104.053
APOBEC1	NA	0.0125769	0	0	0	0.0125769	0	0	0.0125769	0	0.0125769	0	0	0	0	0	0.4612	0	0	2.1645	0	0	0	0	0.3224	0	0	0	0	0	0	0	0	0	0	0	0	0	0	0	0	0	0	0	0.3324	0.6199	0	0	0.2948
APOBEC2	NA	0.65364	0.9213	2.0772	6.7308	52.4289	2.6128	3.269	0.681617	0.6359	0.721474	4.0209	4.8829	2.9793	1.587	1.6681	2.3058	0.9326	248.037	0.7215	0.3975	1.632	1.8215	2.7952	1.6119	1.3482	0.8145	5.0939	6.5585	2.6819	0.6703	1.0575	2.117	2.7712	1.5236	1.2419	0.9689	2.1658	67.7	0.6247	1.0356	1.8971	0.3571	2.267	1.6621	5.2696	0.6998	2.5391	1.1791
APOBEC3A	NA	-0.300176	19.8088	1.4837	1.6026	1.23595	1.696	3.269	4.10659	4.1334	1.59551	3.7796	7.1778	1.7025	2.3805	2.3019	20.7518	1.5544	8.0135	3.6075	9.9364	3.4218	0.9107	11.181	5.8124	3.4884	8.145	0.849	48.3259	1.0057	3.0163	4.7237	2.6462	3.9588	4.063	7.4511	2.2608	1.3985	2.6812	0.6809	4.4874	2.7102	2.1429	5.1817	14.2942	24.178	1.0497	1.7605	4.7163
APOBEC3B	NA	11.0169	24.8762	36.2018	10.8974	17.9994	33.696	54.2661	26.1996	23.2109	42.372	89.5042	32.8008	20.8551	5.29	44.4037	11.9899	36.0612	15.4872	67.8211	28.2194	4.7382	32.4833	16.7715	82.5177	24.1494	51.3134	61.5513	60.4073	15.756	46.9208	60.4918	38.3699	26.5241	29.4566	68.3018	8.0742	20.2599	60.6619	29.3027	20.7111	23.0368	34.6429	31.0905	36.899	21.6982	7.6977	34.2107	39.4989
APOBEC3C	NA	108.157	794.656	102.374	1121.15	19.1565	571.971	220.333	305.306	46.1038	42.2165	37.796	391.546	320.914	255.24	93.4112	70.0949	289.112	262.928	26.6955	138.315	80.5118	475.106	139.762	39.0071	125.381	355.528	36.0818	670.349	324.841	296.942	270.732	240.54	207.839	275.267	102.66	163.099	86.6337	130.708	61.2165	178.806	247.713	201.429	270.099	247.656	411.957	75.2274	17.3508	71.3338
APOBEC3D	NA	9.45377	82.46	25.5193	92.3077	5.87964	86.9359	56.5544	50.6173	19.3954	12.3218	7.2375	78.1262	41.7103	61.8925	25.0209	26.2856	33.8851	57.0066	2.1645	26.2321	23.9359	64.3594	21.6632	17.0858	52.9163	50.9061	13.1592	145.668	36.5404	36.1961	110.338	61.9211	41.5677	51.2951	17.3859	39.7251	31.8688	30.1634	14.6795	65.2399	50.6809	27.8571	41.1301	55.5147	72.5341	14.3457	8.4638	13.8541
APOBEC3F	NA	79.5485	320.166	51.0386	501.603	7.97544	286.461	118.666	156.509	35.2932	20.3525	94.8921	182.498	225.576	189.909	156.38	23.5187	75.853	238.031	6.4935	55.6439	170.272	308.44	119.497	295.616	195.15	134.392	176.588	395.236	237.345	275.157	269.675	257.211	218.131	198.07	25.251	67.5004	144.493	111.94	28.422	180.877	176.164	187.143	136.669	189.149	161.497	45.4864	73.212	111.127
APOBEC3G	NA	56.9256	295.29	88.724	626.923	34.7261	271.259	108.859	205.577	45.7858	47.577	45.8377	210.575	125.131	179.594	72.5605	106.065	128.391	157.524	17.316	118.839	52.7679	194.596	177.498	44.1651	71.4539	171.859	42.0247	550.224	127.053	144.449	194.236	206.404	227.237	207.212	65.8181	121.113	84.1584	81.106	49.348	169.141	153.398	81.7857	183.304	149.591	144.758	53.5339	16.0813	50.7001
APOBEC3H	NA	-0.150125	1.8427	0.8902	3.5256	1.24839	2.8504	3.5959	4.69025	0.9539	1.28356	1.6083	3.0518	0.8512	2.3805	0.834	4.6115	1.2435	4.4209	0.7215	4.372	0.544	3.3394	2.7952	2.2566	1.3482	6.1087	0.4245	13.4622	1.6762	1.0054	7.7554	4.4985	4.3547	3.0472	1.6558	6.4594	0.6188	0.6703	3.4356	1.0356	5.4204	1.7857	1.6193	1.3297	0.9299	1.0497	0.8464	0.2948
APOBEC4	NA	0.0920719	0.9213	0	0.9615	4.34233	0.9501	0	0.0920719	0	0.506114	1.6083	0.3052	0.8512	0.7935	0	0	6.5283	0.2327	0	0	6.528	0	0	0.3224	0.337	2.8507	0.4245	0.6904	0	0	0.705	0.5292	0.3959	0	1.2419	1.2919	0	0	12.8055	30.3763	0.542	17.8571	0.9716	1.6621	0.6199	0.3499	0	3.832
APOC1	NA	38.7122	79.2353	309.199	44.8718	201.957	31.5914	182.413	49.117	172.969	453.795	184.155	86.3661	45.1152	133.042	153.878	348.63	47.2527	106.102	248.918	199.126	172.448	111.111	392.034	236.299	442.205	306.251	708.901	270.28	62.3533	335.819	1291.97	88.6478	280.681	125.444	1260.48	253.853	179.765	146.125	162.724	331.032	196.49	222.143	342.319	438.799	90.8227	107.418	78.2903	254.09
APOC1P1	NA	-0.216791	0	0	0	-0.216791	0	0	-0.216791	0	-0.216791	0	0	0	0	0	0	0	0.2327	0	0	0.544	0	0	0	0.6741	0.4072	0.4245	0	0	0	0.3525	0.2646	0	0	0	0	0	0	0	0	0	0	0	0	0	0	0	0
APOC2	NA	2.13707	10.1347	60.2374	7.0513	18.4554	11.8765	8.1726	7.94088	9.2208	16.9765	16.0834	10.6813	20.0039	4.761	7.0892	34.1251	5.9066	19.3124	25.2525	48.4897	5.984	14.8755	34.9406	37.0729	54.6016	31.3582	31.4124	29.3407	10.7275	22.7901	39.8343	5.2924	3.5629	4.063	102.246	46.5074	4.9505	15.4168	15.3041	10.0104	36.3168	11.0714	41.7779	34.2396	25.7279	6.9979	4.2319	23.5814
APOC3	NA	0	0	0	0	0	0	0	0	0	0	0	0	0	0	0	0	0	0	0	0	0	0	0	0	0	0	0.4245	0	0	0	0	0	0	0	0	0	0	0	0	0	0	0	0	0	0	0	0	0
APOC4	NA	0.880637	0	0.5935	0	0.292994	0	0.3269	-0.185665	0	0.179977	0	0.3052	0	0	0	0	0	0	0.7215	0	0.544	0.3036	0	0.6447	0	0	0	0.3452	0	0	0.705	0	0	0	0.414	0	0	0	0	0.3452	0	0	0	0	0	0	0	0.2948
APOD	NA	3475.98	3849.82	525.816	1078.53	260.898	2436.82	1100.69	4721.49	1901.7	721.201	1412.12	2450.9	7097.13	3155.19	838.198	685.269	7303.02	2928.97	1157.29	10668.9	2298.39	2953.55	4123.69	4532.24	1103.49	1910.41	110.368	1460.13	1979.89	2516.3	1813.34	3409.9	3663.1	1123.92	950.015	1306.73	3670.17	2690.91	472.866	3589.92	5953.25	1336.43	2390.41	4762.97	2027.55	1773.27	1745.24	1240.38
APOE	NA	333.955	256.593	1297.03	357.692	920.125	341.805	1129.78	324.747	942.106	1995.09	717.32	489.509	357.517	1107.72	403.253	1224.35	366.83	715.956	823.954	1208.27	732.766	1368.25	2537.39	834.623	1460.09	1446.96	2888.24	713.842	266.846	1017.51	5994.54	414.395	1435.47	496.191	5854.08	1812.5	886.757	1445.83	984.774	1030.38	859.408	1037.5	1355.35	2046.07	691.554	301.959	823.529	1312.31
APOF	NA	102.267	115.168	122.255	30.7692	7.26094	97.3872	297.81	266.134	157.071	48.3593	50.6627	86.9764	357.091	279.574	239.366	23.9798	224.761	195.218	1366.52	354.531	334.015	110.504	662.474	79.626	196.498	279.373	15.7062	14.1526	154.207	215.836	316.912	261.974	263.658	148.299	2.4837	37.1413	327.042	126.686	106.817	38.3155	115.455	145.714	373.086	206.435	105.391	87.4738	86.7541	280.029
APOH	NA	1.06651	0	0	0	1.06651	0	0	1.06651	0.9539	1.06651	0.8042	0	0	0	0.417	33.2028	0	0	0	0	0	0	0	0.6447	0	0	0.849	0	0	0.3351	0	0	7.5218	7.6181	0	0	0	0	0	0	0	8.2143	0	0.3324	0	0.3499	0.4232	0
APOL1	NA	398.992	1702.64	1109.5	1549.68	337.086	1867.46	957.829	1016	322.726	492.516	410.127	1098.65	765.256	1481.45	852.377	799.174	783.088	1527.08	1164.5	1919.71	490.143	877.353	955.975	293.037	634.659	981.063	224.131	3120.81	793.832	1089.57	4079.67	1809.21	1816.71	1112.24	526.131	847.792	791.46	1006.45	895.76	1180.19	997.087	611.786	1268.88	1216.34	1283.3	357.243	203.555	675.313
APOL2	NA	472.343	963.722	1204.45	1132.37	645.838	969.359	590.389	753.944	618.108	741.6	513.865	654.612	656.724	924.949	969.141	828.687	588.482	982.375	775.613	1074.32	699.582	719.186	725.367	628.304	740.829	785.583	692.346	1040.04	722.427	860.662	1554.24	980.154	1275.93	676.486	980.648	1086.79	785.272	640.469	1343.95	694.857	799.241	761.071	569.669	714.046	745.49	582.575	479.898	792.336
APOL3	NA	494.401	452.839	375.074	622.756	121.132	501.9	384.439	614.097	301.423	251.871	289.501	514.534	623.526	837.135	540.45	669.129	545.582	901.867	557.72	1672.1	635.39	611.415	707.897	237.266	741.166	627.978	148.148	1096.65	590.01	941.098	2023.44	884.361	772.367	611.986	393.667	407.909	782.797	367.323	282.97	539.178	635.815	328.214	403.529	943.751	608.481	299.86	195.091	401.179
APOL4	NA	201.412	2813.77	2954.3	2461.22	26.4672	304.751	91.2063	147.196	1018.42	98.3894	238.034	1800.87	493.714	764.399	85.9049	486.053	414.393	503.287	108.947	361.685	715.902	1318.15	2881.9	41.5861	726.336	380.371	208.001	802.554	186.389	755.76	503.041	558.349	252.177	622.651	150.678	1085.82	478.342	833.18	404.154	136.693	505.454	302.5	364.666	778.869	195.284	632.26	71.0961	154.753
APOL5	NA	0	0	0	0.3205	0	0.2375	0	0	0	0	0	0	0	0	0	0	0	0	0	0	0	0	0	0.9671	0	0	0	0.3452	0	0	0	0	0.3959	0	0	0	0	0.3351	0	0	0	0.7143	0	0	0	0	0	0
APOL6	NA	571.421	1918.23	1189.02	3363.14	402.669	1465.08	2383.79	1463.49	537.029	665.103	554.073	1252.46	1547.96	2761.36	2312.34	2956.9	1678.09	2011.52	854.978	2119.63	1085.82	1745.6	2350.1	207.286	1516.37	1802.48	553.112	2433.21	1172.64	1914.7	5083.63	2764.22	2521.77	2094.46	1054.74	1825.42	1228.03	1374.44	1454.2	2229.89	1916.39	1478.21	1606.34	1529.81	1774.3	360.042	62.6322	1066.47
APOLD1	NA	475.224	1247.5	665.282	205.449	971.801	1237.05	419.418	324.038	1111.58	801.954	649.77	1481.65	1802.48	553.594	124.687	377.682	504.236	1071.93	232.323	1937.5	357.951	308.44	2127.18	1117.99	170.546	371.004	197.388	794.27	265.84	1102.3	648.277	229.69	779.398	1387.51	1968.33	3993.5	559.406	441.391	538.143	760.097	991.124	686.429	747.39	954.721	1408.53	426.172	1940.33	913.191
APOM	NA	7.85227	22.5728	37.3887	25	11.6893	30.4038	13.0762	12.201	5.4084	23.0089	3.2167	14.3435	17.463	8.4639	14.1785	17.0626	16.4825	27.9216	20.202	11.5262	8.16	17.3042	14.6751	25.1547	22.5821	24.0277	2.5469	39.6962	29.5005	12.7357	16.5683	20.3758	23.3571	21.3306	17.7999	3.8756	15.4703	16.0871	16.8751	20.0345	18.7194	14.2857	15.5452	16.2987	29.7731	13.296	16.0813	12.3861
APOO	NA	262.008	216.054	450.148	233.333	465.188	237.055	230.141	226.418	312.552	712.212	231.601	224.002	242.601	237.255	329.441	264.239	219.787	191.03	212.121	199.921	213.792	181.542	282.32	266.28	248.066	283.038	471.185	177.425	261.817	216.841	256.279	264.091	142.914	235.145	312.946	386.27	190.285	285.547	427.266	282.706	252.05	346.786	260.707	217.738	265.029	278.866	286.923	351.658
APOOL	NA	1652.92	278.705	368.546	306.731	319.96	221.14	569.14	385.048	442.596	233.299	346.598	382.086	415.401	435.892	334.862	428.87	411.285	309.232	336.219	306.836	324.223	406.8	388.539	414.249	284.467	331.908	440.198	166.034	293.329	315.71	366.264	451.707	198.337	385.475	395.736	320.385	374.381	356.263	242.68	360.373	374.009	317.143	434.943	276.576	419.086	356.193	242.912	371.997
APP	NA	36350.9	17792.5	20507.1	17408	43285.2	21782.2	12908.5	26935.4	11454.1	7436.9	8867.59	14721.6	30546	10892	19457.5	16393.9	23697.2	23935.3	12604.6	15337.8	17697.9	19465.4	23517.8	23364.6	18951.8	20300.5	2515.96	14801.5	18737.2	18213	15204.7	24779.6	25498.8	16353	33985.3	15555.8	11898.8	21375.5	7185.13	4472.21	17991.7	25406.1	18039.3	19926.8	14671.1	12697.3	29476.5	17423.1
APPBP2	NA	2795.57	1775.88	1749.26	2095.83	1695.74	1481.24	2421.05	1791.02	1902.34	1850.15	1845.57	1807.28	1933.14	1804.4	1923.69	2388.3	2142.22	1622.71	1110.39	1765.1	1902.36	1921.07	1723.27	2049.97	1867.58	1617.19	1289.18	1492.58	1738.85	2089.99	1795.01	2131.25	1551.86	2004.06	1624.34	1663.29	1618.19	1645.58	1459.83	1921.99	2607.22	2352.86	1462.55	1653.47	1797.54	1994.05	1636.9	1503.61
APPL1	NA	2719.38	1655.65	1626.11	1712.18	1705.33	1232.07	1725.73	1745.67	1916.33	2193.33	1819.84	2081.03	2692.87	1715.53	1666.8	1182.85	2480.76	1326.28	1696.97	1819.16	1810.97	1844.57	1475.89	2068.34	1865.55	1455.51	1675.47	1677.25	1613.14	2140.93	1519.34	2165.39	1417.26	2227.53	1537	1359.37	2104.27	1922.08	1536.97	1891.61	2341.89	1605.71	1588.85	1517.85	1812.73	2186.49	1543.38	1288.13
APPL2	NA	2798.68	1771.28	2149.55	2515.71	2466.54	1995.25	2324.62	2281.17	2433.32	2299.01	2306.36	2319.37	2147.23	2139.52	2198.5	3038.98	2323.46	1830.73	889.61	2240.06	1373.6	2190.95	1508.74	1859.77	2098.12	1747.91	2377.15	1493.61	1820.65	3249.94	2039.31	2575.02	2049.09	2161.5	1376.8	2120.61	1955.45	2017.93	2694.15	2012.43	2816.99	1865	1913.04	1661.79	1859.23	2532.89	2768.94	2239.94
APRT	NA	1078.87	1147.07	2009.79	1507.69	3027	2266.03	1959.14	1600.42	1448.29	1305.72	1463.59	1410.24	2145.1	1390.46	2583.4	771.505	1558.41	2005.47	2454.55	1235.29	1116.83	1823.32	1665.27	3210.51	2994.66	3332.52	1861.39	1334.14	2167.62	1362.71	3041.51	1583.49	2342.44	1288.47	3731.76	1212.42	2453.9	3263.34	2046.38	963.065	1222.58	2510.36	2208.72	2075.32	1988.18	2224.63	2194.67	3348.86
APTX	NA	374.821	464.816	594.065	471.474	546.987	512.351	493.298	446.387	503.008	583.985	614.386	489.509	490.734	407.591	560.05	617.942	465.066	468.85	494.228	476.947	514.079	442.016	565.339	582.527	545.342	532.682	1046.37	487.056	575.93	485.63	504.45	530.828	411.322	499.238	507.089	438.591	529.084	625.052	564.379	527.787	477.81	599.286	280.138	469.05	450.084	622.463	606.009	520.56
AQP10	NA	-0.206802	4.6067	0.8902	5.1282	-0.206802	1.9002	0	0.718226	0.6359	0.110351	0.8042	2.1363	0.4256	2.3805	2.9191	0	3.4196	2.3268	0	0	1.632	0.9107	0.6988	0	1.0111	2.0362	0.4245	2.4163	1.6762	0.6703	0.3525	1.3231	2.7712	0	0.414	0.323	0	0	1.2493	9.6652	0.8131	2.1429	0.6477	0.9973	1.2399	2.0994	0	1.4738
AQP11	NA	99.292	169.527	240.059	219.231	738.282	180.048	459.954	223.384	136.086	191.189	50.6627	102.235	102.148	198.373	278.149	206.134	128.391	142.865	126.263	56.8362	101.184	148.755	310.272	34.1715	128.415	171.045	366.336	59.3718	130.741	160.201	144.179	250.331	220.507	154.393	245.472	249.008	250	242.312	500.664	156.369	162.884	258.571	315.439	113.689	167.387	116.515	48.6669	207.811
AQP12A	NA	0	0	0	0	0	0	0	0	0	0	0	0	0	0	0	0	0	0	0	0	0	0	0	0	0	0	0	0	0.3352	0	0	0	0	0	0	0	0	0	0	0	0	0	0	0	0	0	0	0
AQP12B	NA	-0.0723803	0	0	0.3205	19.2518	0	0	-0.0723803	0	-0.0723803	0.8042	0	0	0	0	0	0	1.1634	0	0.7949	0.544	0.3036	0.6988	0	0	0	0.4245	0	0.6705	0	0	0	0	0	0	0	0.3094	0	0.3123	0.6904	0	0	0	0.6648	0	1.3996	0	0
AQP1	NA	2983.16	4237.4	2003.85	753.904	2319.63	2775.01	1332.34	2659.24	1852.18	2289.05	1195.8	3704.78	2252.78	2833.28	1384.49	548.594	2553.51	2957.41	787.229	3350.95	956.35	1862.43	2338.28	2626.05	903.959	2292.81	1545.89	1934.15	1098.09	1901.7	2625.66	1756.58	2306.1	3410.35	2038.29	3815.38	759.001	2620.21	1565.92	1424.87	2967.49	1171.44	2322.64	1635.93	2264.4	1725.37	2170.61	3150.05
AQP2	NA	18.2869	0	0.2967	0	-0.265736	0.7126	0.3269	-0.265736	0	1.18928	2.4125	1.2207	0.4256	1.8515	0	0	0	1.3961	0	0	0	2.4287	640.112	0	0.337	0.4072	0	0.3452	0.3352	0.3351	0.3525	0.2646	2.3753	1.5236	0.414	0	0.3094	8.7139	0	0	0	0	0.3239	0.6648	72.5341	0	0	0
AQP3	NA	477.741	10782.4	1376.56	7115.71	1157.85	6159.14	1113.11	2346.7	876.607	3323.76	2924.77	3451.59	1793.54	1853.87	3076.31	4567.23	1694.88	3855.51	1738.1	1396.66	1850.68	2338.19	4378.06	51.2573	679.486	2736.71	3037.66	6621.68	2679.18	3242.23	1213.36	1618.42	4595.8	2035.04	475.629	1905.84	1859.53	1138.84	3012.73	3494.3	2413.44	3246.43	2301.02	3351.49	3589.51	1597.62	72.3656	1773.91
AQP4	NA	1.69321	24.4155	14.5401	37.5	4.57596	23.753	8.1726	44.0076	8.2669	28.6576	11.2584	20.4471	17.4502	9.5219	7.5063	7.8396	12.124	14.4262	0.7215	3.9746	6.528	8.5003	4.1929	17.0858	6.7409	29.7292	3.3959	73.5243	14.415	24.801	14.1006	7.674	5.5424	13.2047	2.0698	60.3951	6.8069	2.0109	108.378	13.4622	11.9249	12.1429	18.7838	3.3242	6.5095	9.7971	0.8464	4.1268
AQP5	NA	19.9673	17.9661	2.0772	4.8077	-0.10446	68.6461	6.5381	5.11277	0.6359	6.24592	3.2167	38.7579	2.9793	5.0255	4.5872	0.9223	2.487	13.7281	17.316	5.1669	7.616	3.3394	4.1929	0.6447	6.0668	34.2089	0.849	8.2844	20.4492	11.0599	4.2302	1.8523	14.6477	3.5551	6.6232	20.67	0.9282	4.6921	0	1.3807	4.3363	10.7143	12.9544	29.2533	29.4476	3.1491	0.4232	4.4215
AQP6	NA	2.40267	1.8427	4.1543	0.9615	-0.254862	2.8504	0.9807	3.39382	0.318	14.1234	2.4125	3.0518	1.7025	0.7935	2.0851	0	1.2435	4.6536	3.6075	1.5898	4.896	1.5179	4.1929	2.9014	0.6741	0.8145	0	3.4518	4.358	1.3406	1.7626	1.3231	5.9382	1.0157	0.8279	1.6148	0.3094	1.3406	1.2493	1.0356	0.542	5.7143	4.534	7.9782	13.0189	2.4493	0.4232	1.4738
AQP7	NA	0.90057	3.2247	1.7804	2.2436	6.05567	4.5131	3.269	1.81425	1.5898	9.07455	2.4125	3.0518	4.6818	2.9095	0.834	0	0	7.2131	3.6075	3.5771	1.632	1.2143	4.8917	2.9014	0.6741	1.2217	4.2449	2.4163	1.3409	2.346	3.8777	1.8523	1.9794	4.063	2.0698	1.9378	2.1658	2.346	1.2493	2.0711	0.8131	1.0714	1.6193	3.3242	4.6496	1.3996	1.6928	1.4738
AQP7P1	NA	-0.0718568	12.4381	4.1543	1.2821	0.310843	7.601	1.9614	2.23062	1.9077	2.06294	1.6083	1.2207	2.1281	6.0834	2.0851	3.6892	1.2435	4.4209	0.7215	3.9746	0	1.2143	1.3976	5.4803	2.0223	0.4072	3.8204	6.9037	2.6819	1.6757	0.705	0.5292	1.5835	3.0472	3.3116	5.4905	0.9282	1.3406	4.3726	1.0356	2.7102	1.7857	3.5625	3.6567	0.31	1.0497	2.9623	2.0634
AQP7P3	NA	-0.085478	2.3034	0	0	-0.085478	0	0.3269	-0.085478	0	-0.085478	0.8042	0.3052	0	0.2645	0	0	0	0	0	0.3975	0.544	0	0	0	0.6741	0	0.4245	0.3452	0.6705	0	0	0.2646	0.3959	0	0.414	0.323	0	0	0	0	0.271	0	0	0.3324	0	0.3499	0	0.2948
AQP8	NA	-0.132002	5.0674	0	17.9487	1.33618	0.4751	0	0.231858	0	0.122849	0	0	0	0	0.417	0.4612	0.9326	0.4654	0	1.5898	0	8.8039	0.6988	0.6447	0	0	2.9714	0.6904	0	1.3406	0.705	0.2646	0.3959	0	0	0.6459	0.3094	0	0.3123	0	0.542	0	0.6477	0.6648	0	0	2.116	0
AQP9	NA	11.1245	45.6064	12.4629	25.9615	1.00643	41.8052	50.9971	14.7761	7.631	8.00544	12.8667	45.1667	44.6896	25.9208	10.0083	21.2129	9.6371	58.4027	10.101	14.7059	17.408	11.2325	30.7477	7.7369	12.1337	45.2046	4.2449	24.1629	19.7787	23.4604	27.8488	13.7603	19.0024	31.9959	17.3859	50.383	5.8787	3.3515	2.811	22.437	12.738	12.8571	80.641	119.34	30.6875	19.5941	0.8464	13.2646
AQPEP	NA	1.46298	0	0.5935	0.641	0.933232	0	0	0.429438	0.318	1.57354	0.8042	0.3052	2.1281	0.7935	2.0851	5.995	0.6217	1.3961	2.1645	2.3847	0.544	2.1251	2.7952	0.3224	1.6852	0	1.698	0.3452	1.3409	2.6812	1.4101	0.7939	3.5629	1.0157	1.6558	0	0.6188	0.3351	0.6247	1.7259	0.271	1.4286	0.9716	0.9973	0.9299	0.6998	0.4232	0.8843
AQR	NA	2251.36	1137.86	757.864	1333.97	1398	1002.38	1370.06	1351.38	1517.61	1136.81	1554.46	1222.86	1206.62	1292.07	1160.13	1393.14	1545.66	1127.33	1119.05	1264.71	1332.8	1520.04	1171.91	1365.89	1252.13	1120.34	1168.2	941.319	1092.86	1464.6	1227.81	1432.12	857.086	1458.61	1062.61	1041.57	1297.65	1313.11	804.872	1081.81	1388.44	1166.07	1185.97	1157.83	911.016	1268.37	1273.38	1111.27
AR	NA	6861.87	766.095	2163.8	814.744	1146.33	935.867	1898.33	2135.79	1997.09	1815.05	1291.5	2669.72	1175.97	2584.41	1176.4	1903.17	1113.55	1021.46	1730.88	1239.67	911.742	1771.1	1518.52	2359.45	1004.4	1406.64	2364.84	415.602	859.873	1170.67	1268.35	1167.24	617.181	1460.64	1855.32	1611.61	1481.44	1177.38	1536.04	952.019	1393.32	1177.14	1613.14	902.862	2584.26	923.373	1325.43	1414.3
ARAF	NA	945.016	1547.85	1704.15	1660.9	983.018	2444.66	1685.52	1273.45	1474.68	1282.22	935.25	1474.33	1448.37	1630.63	1758.97	1825.23	1254.68	1898.44	1189.75	1428.46	1584.12	1634.49	1313.07	1311.41	1493.45	2003.26	1095.61	1814.29	1643.65	1336.57	1820.75	1334.74	2218.13	1336.72	1538.24	1742.74	1306.93	1520.9	2317.17	1646.53	1433.97	1920.36	1795.8	1439.73	1795.99	1438.07	1567.5	2044.22
ARAP1	NA	1205.3	1861.09	1781.6	1831.71	1083.36	2725.15	2019.28	1689.3	1241.3	1500.63	1523.89	2415.16	1668.41	2094.82	1441.59	1806.79	1472.27	2320.03	2156.54	2019.86	2054.1	2001.19	1684.84	1381.04	1824.4	1886.38	1121.93	3255.04	1944.63	1659.63	1728.03	1525.53	2850.75	1730.3	1549.41	1703.32	1972.76	1675.06	1522.27	1751.78	1674.34	1683.55	2229.44	2367.85	1894.23	1550.02	1564.45	1346.2
ARAP2	NA	358.264	240.47	210.386	262.18	410.418	220.665	206.93	393.046	366.604	505.716	241.251	313.115	417.529	398.069	285.238	152.641	291.909	342.97	652.958	553.657	308.991	231.633	182.39	362.024	456.698	271.228	163.429	500.518	273.215	434.018	418.084	329.188	330.958	476.384	281.486	456.031	314.666	213.155	199.891	372.454	438.241	378.929	345.882	320.789	419.706	105.668	101.989	341.341
ARAP3	NA	483.782	156.628	221.365	189.103	87.8417	261.995	169.336	180.17	364.697	273.318	308.801	439.765	214.936	371.09	92.9942	65.9445	149.219	264.557	33.9105	191.177	188.224	273.831	183.788	394.584	66.3982	172.266	155.788	380.739	147.502	192.04	142.064	175.708	164.687	223.972	208.217	312.956	85.7054	162.882	128.992	192.958	150.417	93.5714	192.696	203.443	354.611	219.034	785.442	155.048
ARC	NA	4.63852	78.7746	5.0445	3.5256	8.61453	14.2518	4.2498	23.989	13.0362	4.71965	257.334	14.6487	14.0453	42.3196	2.0851	279.457	1.8652	17.2183	2.886	71.1447	7.616	4.2502	25.856	21.2766	11.4596	4.4797	13.5837	44.5288	19.1083	6.0327	13.0431	3.4401	28.1077	7.1102	34.7718	148.888	3.4035	4.0218	44.6631	45.9096	13.8221	3.5714	25.9087	99.0622	66.0247	17.8446	54.5916	19.1599
ARCN1	NA	8680.8	5962.92	7772.4	6347.12	8609.39	5621.14	7325.92	6214.79	3081.96	6238.97	5891.35	5277.18	6069.7	6110.69	7235.61	6577.85	7176.19	6433.37	6317.46	5826.31	4816.02	6531.27	6614.95	6127.66	5867.98	6634.49	5802.37	4275.46	5707.01	7355.51	7007.31	6562.32	6227.63	5767.9	5934.8	4792.2	5659.03	5754.84	6026.7	7516.05	4537.43	6700.36	5721.3	5631.59	4671.32	6497.2	3316.97	7022.84
AREG	NA	6.50113	300.357	5.0445	0.9615	6.07157	34.2043	5.2305	5.94771	29.57	10.0856	3.2167	51.8807	39.1566	20.1018	1.251	45.6539	3.4196	23.966	20.202	51.2719	8.16	2.1251	107.617	13.2173	3.3705	5.7015	0.849	317.225	12.0684	32.1743	17.2733	5.0278	10.293	16.7598	37.6695	214.451	1.8564	6.0327	71.5234	104.246	17.0743	5	14.2498	221.726	99.5019	10.147	44.435	1.7686
ARF1	NA	14598.8	9815.96	12557.9	10797.8	23705.9	13311.9	11620.5	15480.9	12623.5	18174.3	9347.68	9461.2	10396.1	12253.9	13197.7	12748	10802.5	12407.4	10479.8	10469.4	12240	13164.2	10178.2	10332.4	10297.8	14184.1	15625.1	8983.43	11504.5	11286.1	12667.3	10228.1	13166.7	9950.74	14581.4	9239.8	15840	15043.8	19480.3	14891.6	9613.66	13286.8	11500.6	10630.6	8754.62	13246.3	15103.3	11908
ARF3	NA	7198.55	5666.24	6348.37	5650.96	6811.4	5865.56	5551.49	5942.11	5034.53	7841.18	5358.19	4823.07	5643.66	5826.62	5450.38	5864.45	5577.06	5499.16	5400.43	4331.08	5661.39	5690.65	5776.38	5717.6	4789.1	6820.2	5425.43	5124.27	5037.21	5306.74	5637.44	5681.13	4855.11	5058.91	7307.46	6385.08	4624.69	5794.39	5746.86	6211.6	5717.19	6182.5	5230.98	5467.7	6024.67	5046.54	5851.04	5906.26
ARF4	NA	6456.32	5540.48	4254.9	4615.71	6921.84	4707.13	4305.98	6181.09	4946.77	7595.34	5499.72	3783.63	7818.55	5313.5	6386.16	4376.32	6510.92	5422.14	3914.14	5328.3	6613.94	4706.44	4635.22	4873.31	5732.83	5038.89	6942.13	4855.37	4827.69	5790.03	6150.7	5637.73	5031.67	4432.71	5642.97	7493.83	3673.89	5517.22	5511.05	6551.26	5354.56	5225.71	3541.08	5448.09	4768.03	5604.97	5112.57	5469.12
ARF5	NA	1347.37	2148.09	2640.91	2326.88	3591.27	2949.38	1986.53	1887.71	2447.95	5324.21	2241.12	1851.46	1819.91	2122.01	2097.14	2146.12	2302.93	2187.18	1541.13	1834.66	2605.18	2265.89	2129.28	2006.08	2554.1	2526.98	4232.48	2441.46	2367.32	1675.03	1927.47	1923.46	2251.78	1994.27	3076.81	2489.97	3931.43	2497.83	1547.59	2405.58	1944.29	2529.61	1561.97	2084.58	2491.87	2488.42	2327.1	2559.73
ARF6	NA	6706.26	3735.58	4639.76	4203.21	5546.97	3458.19	4420.07	5026.28	6576.94	4716.68	3847.15	4050.66	5885.41	7223.17	5640.53	5871.37	5817.98	3694.49	4467.53	5273.05	7249.87	5502.73	3702.31	3985.17	5725.41	4221.54	3741.47	4020.37	4580.62	5105.32	4868.6	6676.37	3828.98	5005.59	5207.91	3619.83	5028.16	5705.57	5182.79	5996.89	5465.95	5021.07	3599.37	4588.11	4549.19	6296.71	3502.33	4538.25
ARFGAP1	NA	700.886	986.295	1400.59	1046.47	961.338	1733.73	1190.26	1078.53	965.317	1511.28	965.809	1121.23	945.717	1208.23	1227.27	1381.61	831.274	1547.32	975.469	940.779	1341.5	1272.01	953.878	1080.27	986.873	1223.38	1343.09	1346.57	1329.2	1071.81	1268	900.238	1707.84	930.929	1190.52	1383.92	1115.72	1239.38	1508.55	1394.89	799.783	957.5	1012.38	1136.56	1267.8	1216.93	1307.66	1225.35
ARFGAP2	NA	1281.81	1991.94	2332.94	2291.67	2315.41	3129.22	2373.32	1804.77	2148.43	2142.74	2233.18	1985.81	1958.68	2004.89	2148.87	2121.29	1840.99	2356.35	997.836	1795.71	2172.73	2289.92	1784.07	1954.87	2289.9	1885.16	936.853	2441.84	2330.88	2140.59	2082.66	1768.72	2387.97	1992.89	2376.49	2018.23	2306.62	1989.11	2544.55	2226.79	1304.15	2220	2120.63	1842.29	2093.57	2366.69	2253.07	2261.75
ARFGAP3	NA	4659.84	3692.73	4788.43	4024.36	5429.22	3842.52	4808.11	3490.15	4298.78	8725.83	2914.31	3263.9	6620.02	5289.16	5152.21	3184.7	6429.16	4831.6	5227.27	4969.79	9687.53	3296.9	3807.13	3355.9	4249.49	3350.03	2368.24	2901.28	4766.34	6962.04	4997.62	5676.9	6663.5	4614.53	3984.27	4441.46	3656.56	5235.36	3795.11	5219.54	5857.04	3403.57	4129.21	4505	3552	5578.38	2714.35	4135.89
ARFGEF1	NA	2572.25	1920.99	2362.02	2364.27	4628.36	1535.87	3073.55	1790.69	2583.13	1770.9	5097.64	2432.9	2042.62	2264.46	2150.96	3026.85	2579.93	1906.27	2146.11	2705.09	2132.18	2304.87	1962.26	2537.12	1854.09	1777.23	3103.94	1957.69	1909.57	3211.47	1678.33	2439.13	1545.21	2200.29	1871.17	1725.62	2642.64	2264.83	3019.36	3163.11	2797.55	1997.98	1931.82	1856.34	2121.25	2206.79	2033.43	2627.25
ARFGEF2	NA	3775.41	2524.93	2657.27	2804.17	3603.01	2118.29	3252.7	2451.81	3212	2509.4	2170.46	2717.94	2974.62	2978.77	2751.88	2563.53	3414.63	2455.24	2632.03	2300.08	2623.16	2406.5	1973.45	2283.37	2240.69	1952.76	2064.3	1956.85	2334.56	2725.43	2788.05	2967.98	2837.29	2632.81	3273.93	2288.23	2242.26	3429.58	2557.98	3133.59	2800.73	1933.93	2427.65	2005.51	2723.75	2745.28	1958.53	2007.66
ARFIP1	NA	1330.2	1448.35	1043.92	2345.51	1053.95	1001.43	1202.35	1275.39	1249.57	1583.25	1350.2	1118.79	1479.44	1539.38	1289.82	1530.1	2032.49	1041.01	816.739	1117.65	1309.95	1391.01	1128.58	1429.72	1344.14	1150.07	1087.97	1262	1105.6	1882.2	1187.27	1503.31	1138.95	1384.46	1276.62	1287.67	1212.87	1419.02	1302.73	928.202	1506.34	1594.29	858.875	1061.43	1116.22	1269.77	1247.99	998.968
ARFIP2	NA	2248.08	2186.8	3105.64	2246.79	3178.82	2933.49	3180.12	2707.85	2382.77	3229.81	3108.12	1760.89	2226.82	2802.35	3346.54	3291.23	2385.02	3158.16	3156.57	3202.31	3366.81	2632.97	1843.47	2507.09	2877.37	2028.1	2417.48	1699.34	2874.29	2627.57	2253.99	2242.66	3472.68	2288.98	3948.26	3688.94	2055.38	2849.1	4822.99	3969.62	2226.44	2289.64	2408.22	2705.93	1725.63	2905.88	3908.59	2955.34
ARFRP1	NA	339.131	412.761	531.751	571.795	464.737	821.615	554.756	479.856	517.952	560.749	602.324	532.235	417.529	532.963	460.384	379.066	328.592	716.654	414.141	451.113	582.078	542.501	457.722	499.678	576.687	616.575	653.292	577.839	550.453	423.963	524.896	413.866	668.646	466.734	529.028	391.115	588.181	525.178	603.732	509.147	376.177	448.214	447.897	551.823	554.235	530.091	829.877	532.645
ARG1	NA	0.4042	0.4607	1.7804	0.3205	0.522652	0.7126	0	0.0845624	0.6359	52.6956	1.6083	0	1.2768	1.058	0.417	0.4612	0	1.1634	0.7215	0	1.088	1.2143	1.3976	0.6447	1.3482	0.8145	9.3388	1.7259	0	0.3351	0.3525	0.5292	0.3959	0.5079	0.8279	0.9689	2.4752	0.6703	1.874	1.7259	0.271	1.4286	1.9432	0.3324	13.6389	1.0497	0.4232	0.5895
ARG2	NA	1200.66	3091.07	1608.96	5029.84	8486.03	6075.91	8513.19	2131.82	1508.92	3729.07	1108.85	3325.85	4743.5	6227.06	9121.75	2272.5	3268.78	3415.3	991.017	1721.13	1616.14	1342.88	3526.09	3192.62	2278.93	2963.32	2438.81	2462.33	5938.19	1956.59	2123.03	5705.93	1878.61	5342.36	11474.2	13295.5	1139.34	959.856	10329.6	10230.9	4290.27	5617.74	2286.68	1818.02	4141.76	1389.09	1809.17	10609.5
ARGFX	NA	-0.0927678	0	0.2967	0	-0.0927678	0	0	-0.0927678	0	-0.0927678	1.6083	0	0	0	0.417	0	0	0	0	0	0	0	0	0	0	0	1.2735	0	0.3352	0	0	0.7939	0	0	0	0	0	1.0054	0	0	0	0	0	0	0	0	0	0
ARGFXP2	NA	1.3309	1.8427	0.5935	0.641	0.0760036	1.9002	1.3076	0.57755	0.318	0.0760036	0	1.2207	1.7025	1.3225	0.417	1.3835	0.6217	1.6288	0.7215	0	1.088	0.6072	0.6988	1.6119	0.337	0	5.0939	0.3452	2.3466	0.6703	0.3525	0.7939	0.7918	0	0	0	1.2376	1.3406	0.937	0.3452	1.0841	0.3571	0	1.3297	0.9299	1.0497	0	0.2948
ARGLU1	NA	2255.53	1674.54	1032.05	1630.13	1239.89	1114.73	1461.59	4163.85	789.805	1166.57	2862.85	2121.61	1394.74	1277	1807.76	3254.34	932.308	1684.37	940.837	1439.98	2530.14	1108.99	2668.76	2315.93	1528.84	516.392	2917.11	2413.19	2941.33	2589.02	877.413	2019.05	1712.98	1611.48	871.365	905.926	2868.19	1929.79	1531.97	2034.17	1099.53	1102.5	1011.09	1870.22	1339.71	2038.84	3021.16	631.393
ARHGAP10	NA	320.165	550.962	254.303	295.192	348.365	477.672	452.435	544.346	233.062	288.296	404.498	371.71	494.565	407.327	332.777	493.892	443.926	448.607	143.579	427.265	383.519	339.709	343.117	261.122	319.183	603.95	535.708	538.488	380.154	614.663	471.314	380.524	371.734	493.144	267.412	359.787	343.131	432.677	277.348	374.525	443.933	333.929	594.606	413.202	637.618	246.676	104.105	461.901
ARHGAP11A	NA	124.382	51.5951	237.389	56.0897	97.6142	56.057	125.858	132.395	106.834	338.516	288.697	117.189	113.214	69.0339	130.525	76.551	117.199	84.2301	244.589	106.121	39.1679	190.042	88.0503	315.603	135.493	116.066	224.981	66.2755	94.5357	147.13	89.5391	161.418	49.8812	150.33	129.566	47.4763	128.094	192.375	107.129	92.5095	104.885	107.5	139.26	83.7707	52.6957	99.3702	181.972	101.695
ARHGAP11B	NA	20.358	1.8427	19.0178	2.8846	1.88436	4.2755	16.6721	11.4508	9.8567	8.96501	16.0834	11.5969	11.066	6.6124	8.7573	7.8396	6.8392	10.4706	26.7388	4.372	6.528	14.6145	8.3857	24.1779	11.7966	6.9232	18.6776	4.1422	11.3979	10.3896	5.9928	9.8068	2.3753	9.6496	7.8651	1.6148	15.526	13.7411	7.4959	5.8681	8.1415	10.0214	9.3919	6.316	4.6496	5.5983	16.5044	4.1562
ARHGAP12	NA	2293.5	1054.47	1040.06	1857.69	1129.03	1020.43	1302.39	1372.25	1351.95	1013.31	626.449	1307.09	1849.72	1407.39	887.406	1667.06	1763.89	999.826	588.023	1550.08	1873.53	1522.47	1547.17	709.865	1091.69	799.023	1040	814.981	1414.68	1778.3	1114.66	1674.25	1092.24	1368.72	715.72	806.129	1323.33	564.055	1008.51	1537.11	1709.6	900.714	1084.93	1084.03	834.143	1317.35	648.752	887.251
ARHGAP1	NA	4661.97	3012.78	5149.55	3742.63	7526.45	4846.79	4741.75	6195.45	2883.23	4010.35	2182.52	3707.33	3034.64	3779.94	4384.07	3673.99	3364.58	4160.55	1713.56	3486.88	2872.86	4495.14	2730.96	3526.43	3543.71	4000	1256.92	4100.45	3675.49	2964.06	3983.43	3271.76	3680.92	2841.54	4380.01	5649.04	3448.02	3636.7	4012.49	2798.41	2484.18	3894.29	3760.33	3447.57	5182.16	2813.86	2798.14	4568.61
ARHGAP15	NA	8.75654	55.7411	24.9258	23.3974	10.7478	36.342	42.8245	7.25741	15.8978	17.2378	19.3001	23.8041	28.0906	35.9717	16.2636	21.6741	30.4655	44.4419	19.4805	29.4118	22.3039	30.9654	45.4228	23.2108	13.1448	42.7611	28.0164	83.5347	16.7616	49.9372	60.9853	45.7793	24.9406	53.8344	18.6278	33.9117	17.6361	30.1634	20.9261	45.5644	58.5406	13.5714	34.653	62.1632	26.3479	12.2463	11.4262	12.3803
ARHGAP17	NA	860.533	691.005	847.774	662.179	1018.21	875.059	700.883	962.534	777.723	904.032	806.583	988.174	723.12	705.151	694.746	790.412	738.634	828.108	510.101	884.34	591.327	811.172	588.4	886.202	600.617	687.436	730.55	853.987	753.939	673.314	781.176	699.656	807.205	671.915	716.962	1344.19	648.205	687.39	795.503	868.139	726.337	678.929	745.524	819.757	820.194	639.958	1172.24	841.857
ARHGAP18	NA	906.255	1574.57	1319.88	1166.67	963.517	775.772	653.808	765.837	1274.69	425.559	1260.14	793.164	1230.45	1171.73	950.792	1186.08	1597.26	1295.56	1645.02	888.315	1074.4	835.458	914.046	884.913	986.873	687.029	593.015	729.03	606.437	1010.47	1204.55	1052.39	1757.72	1023.87	680.534	860.387	711.634	1646.59	668.385	784.95	992.75	824.286	697.593	1270.52	843.132	854.444	2084.22	624.613
ARHGAP19	NA	509.479	377.75	509.323	425	235.149	412.836	439.732	424.303	271.217	168.096	542.984	514.534	419.231	485.089	363.382	558.061	437.494	365.64	335.296	561.332	357.407	512.268	442.348	501.148	384.988	359.194	498.353	515.361	430.275	480.024	332.93	418.124	414.933	491.519	367.112	230.276	406.869	441.857	238.932	452.882	486.721	489.8	404.176	421.573	344.382	388.849	356.928	328.413
ARHGAP20	NA	248.935	158.931	72.1068	116.346	22.2509	259.62	186.989	215.463	38.1548	97.0377	44.2294	269.474	182.589	152.88	64.2202	36.892	98.5467	128.672	25.2525	132.353	58.7518	145.72	162.823	50.2901	67.4093	139.279	31.8369	169.141	131.076	184.332	107.165	144.218	98.5748	202.641	116.32	145.659	50.1238	78.7599	49.0357	60.0621	173.453	121.071	240.304	107.373	224.732	54.9335	30.0466	63.6699
ARHGAP21	NA	1979.05	1310.15	1514.84	1099.68	2638.7	1051.07	1781.63	1705.88	1318.25	1089.98	1282.65	1420.61	1255.14	1815.78	1380.73	1697.03	1606.9	1224.36	593.074	1274.64	1176.12	1434.12	1284.42	1441.01	1251.79	1093.46	1367.29	1022.09	1181.36	1343.95	1273.64	1414.66	980.602	1230.07	1217.01	1418.8	1504.02	1540.01	1347.08	1361.75	1487.09	1522.86	1355.68	1277.84	1308.09	1381.04	429.115	1432.87
ARHGAP22	NA	8.58746	40.9997	28.4866	76.9231	5.70232	79.0974	30.729	42.6726	8.5848	17.6397	20.9084	53.7118	29.3675	37.5587	22.1018	13.3734	23.6263	72.1308	11.544	23.4499	26.1119	56.1627	27.9525	19.02	34.3788	54.1641	16.5552	104.591	40.8984	30.1634	33.8415	40.2223	55.4236	44.6927	11.1767	33.5887	21.9678	22.455	27.7973	30.0311	43.6344	27.5	44.0449	47.5366	46.8062	14.6956	17.774	17.3913
ARHGAP23	NA	583.373	1052.63	467.952	906.41	197.801	885.036	487.414	1010.23	219.072	372.427	211.497	920.119	497.544	574.225	222.269	189.072	363.099	1071.72	119.769	367.25	256.223	569.52	376.66	287.879	261.885	616.982	143.478	1886.09	482.065	518.14	375.43	404.075	475.851	610.97	298.044	575.852	201.423	340.511	298.274	318.26	462.362	281.429	787.626	566.45	1008.04	238.978	160.389	285.63
ARHGAP24	NA	109.931	213.29	80.4154	617.308	74.7948	149.644	89.2449	155.921	72.8121	101.539	78.0045	148.012	111.086	102.361	64.6372	24.441	145.488	119.365	83.6941	79.0938	51.6799	174.56	92.2432	53.8362	87.6322	110.772	109.943	124.266	75.4274	162.212	100.82	92.0879	265.637	119.35	57.1251	92.6919	69.3069	104.566	53.4083	66.6206	127.109	253.571	100.396	122.332	86.173	107.418	41.8959	45.689
ARHGAP25	NA	60.3727	147.415	119.288	142.308	67.1847	123.278	158.548	149.137	115.736	161.108	98.1088	169.68	147.689	141.242	76.3136	71.0172	92.6401	187.773	34.632	108.506	73.9838	168.185	150.245	117.344	80.5542	184.891	106.123	320.331	73.416	126.686	217.855	168.298	207.839	198.07	104.729	137.584	102.413	95.5174	43.4138	145.668	168.304	87.1429	189.134	201.116	169.246	46.8859	70.2497	62.196
ARHGAP26	NA	722.317	350.109	389.021	413.782	391.526	794.774	492.318	551.806	669.617	948.23	215.518	656.443	648.212	582.689	846.122	285.913	397.295	1247.86	811.688	709.062	718.078	521.251	342.418	767.247	620.166	1062.51	448.688	1172.94	698.29	610.306	874.592	467.055	878.068	1328.09	546.828	589.74	676.671	308.002	280.784	421.816	483.773	530	829.404	1011.57	489.45	476.207	2450.7	813.854
ARHGAP27	NA	427.311	411.839	753.413	903.205	210.011	823.273	502.452	691.948	376.779	987.416	381.177	642.093	406.394	562.851	349.041	401.662	217.3	582.163	492.063	275.835	388.312	464.177	703.704	303.353	192.117	553.451	359.969	779.427	498.126	418.936	449.458	544.059	837.688	417.471	244.202	831.643	381.807	230.582	521.59	765.62	386.739	458.929	554.771	395.916	542.146	288.618	380.449	686.514
ARHGAP28	NA	1088.53	122.999	107.715	115.385	1981.97	218.765	848.316	421.916	235.288	1313.63	161.638	207.828	334.534	383.786	758.966	285.913	427.761	215.694	257.576	872.417	222.495	269.885	376.66	181.496	539.949	727.347	955.955	188.471	700.302	894.512	636.997	633.236	69.2795	363.636	320.811	973.426	1072.09	336.825	438.198	543.321	465.885	692.5	783.74	335.415	362.981	326.802	124.418	1320.85
ARHGAP29	NA	4335.14	1414.72	2129.38	1876.28	979.957	1205.46	2731.61	2305.25	2813.92	6413.55	1320.45	2735.33	2583.06	2214.64	1461.63	2043.36	2962.93	1674.83	1633.48	1821.94	3553.94	2315.73	1336.83	1158.61	2439.21	1684.38	1564.68	1411.81	1913.17	3544.2	1308.54	2585.08	1316.31	2462.67	1455.86	1629.37	2585.4	1746.8	1536.04	2401.45	2746.26	1308.21	1686.98	1285.81	2303.11	3761.37	1189.59	1363.89
ARHGAP30	NA	96.8582	228.493	324.332	190.064	89.4314	313.539	322.654	204.16	135.132	227.657	164.855	304.875	211.105	326.126	155.963	234.726	180.928	381.828	119.769	231.32	155.04	244.384	387.841	123.791	183.69	371.818	179.984	546.427	152.866	241.642	461.444	304.049	390.736	361.605	193.729	331.042	213.799	212.484	192.707	329.997	325.767	138.929	333.899	469.714	247.36	131.56	42.7423	135.298
ARHGAP31	NA	450.798	392.952	383.68	174.038	276.041	421.14	327.558	431.876	405.713	382.28	207.476	480.659	411.995	506.778	175.563	168.32	442.683	453.959	134.921	480.525	193.119	476.017	515.723	339.781	197.846	355.121	262.336	348.637	201.14	384.751	445.933	369.145	368.567	520.061	278.175	585.541	331.683	320.402	147.732	232.655	467.24	179.643	454.375	411.54	431.175	208.537	240.372	296.242
ARHGAP32	NA	2959.68	1182.54	3481.9	1582.69	2796.59	962.233	3601.83	2110.13	2007.9	2604.76	2300.73	3138.17	2057	2497.65	1949.12	4312.22	2133.83	1635.74	1534.63	1803.26	2637.31	2312.69	1074.77	1433.91	2256.19	1559.36	2511.29	1521.23	1686.89	2052.45	1861.99	1631.91	1287.41	1845.1	1773.36	1157.52	2579.52	1900.63	2552.04	2392.82	1684.67	1890	1511.13	1484.94	2485.07	2055.28	920.017	2374.06
ARHGAP33	NA	95.2573	112.403	197.923	93.9103	78.7861	122.565	88.2641	303.775	82.3508	317.643	196.218	217.594	51.0738	118.495	104.254	139.267	31.0873	109.359	80.0866	99.3641	157.216	122.951	172.607	191.167	128.752	25.6567	289.079	148.084	123.366	148.471	97.2944	106.642	155.582	95.4799	110.111	173.757	168.317	120.989	205.825	161.546	46.0736	72.5	108.493	134.964	140.109	157.803	400.762	63.9646
ARHGAP36	NA	0.22117	3.6854	423.442	0.3205	35.8544	1.4252	8.1726	0.784092	3.4975	1.35491	0.8042	1.2207	3.4049	1.8515	22.9358	27.669	1.8652	2.7922	0	11.1288	0.544	6.6788	4.1929	5.8027	3.3705	0.4072	3.3959	0.3452	4.358	1.6757	2.8201	4.4985	2.3753	4.5708	28.1486	54.5816	0.9282	1.3406	18.1151	0.3452	3.2523	3.5714	11.3351	2.6594	283.007	2.0994	0.8464	22.1076
ARHGAP39	NA	385.836	141.426	396.439	187.5	498.333	303.088	343.903	409.82	455.314	387.863	607.149	281.682	209.403	301.527	180.567	364.77	177.508	324.588	143.579	348.172	295.935	294.778	136.967	250.484	259.526	180.819	687.252	162.237	303.721	170.926	175.553	219.106	243.468	232.605	243.403	341.7	489.79	185.002	923.87	422.161	258.283	215.357	204.031	260.62	305.635	280.966	306.813	416.507
ARHGAP42	NA	413.586	250.554	106.231	208.554	171.805	101.188	67.9961	161.128	104.608	186.783	78.8087	186.16	157.903	203.663	143.728	334.795	236.214	130.959	169.553	106.518	122.4	213.115	167.715	71.8891	151.927	91.2238	86.5963	125.257	103.178	221.533	175.905	224.35	89.3428	209.751	167.236	330.354	179.455	203.1	59.3425	75.5954	166.927	88.8643	104.898	149.591	163.955	185.444	79.1367	127.31
ARHGAP4	NA	65.4349	128.527	219.881	109.615	90.3776	236.342	201.046	111.683	117.008	206.546	110.975	229.496	100.871	183.826	77.1476	142.495	60.9311	306.439	76.4791	158.585	145.248	180.935	279.525	113.475	92.6879	211.769	228.801	271.315	125.377	143.779	250.639	176.502	254.157	205.18	132.05	220.264	167.079	189.359	186.148	191.577	122.772	69.6429	207.594	327.77	154.058	99.0203	165.891	113.78
ARHGAP5	NA	4805.01	2739.61	2409.5	3407.37	3377.48	1873.63	3155.28	3140.11	2580.22	2436.04	3186.93	3345.69	3085.71	2683.33	2333.19	3281.55	3453.8	2371.94	1834.05	2602.15	2909.85	3032.79	1979.73	3322.7	2754.01	2233.76	2258.29	3269.93	2480.05	3840.8	2180.31	3563.64	2286.22	3747.59	2242.37	2167.12	2840.04	2228.74	2570.78	2982.74	4290.26	2633.21	2561.4	2542.38	2853.63	3210.99	1623.36	1781.28
ARHGAP6	NA	4383.34	2845.56	252.522	3040.38	1138.62	2059.62	2134.68	2632.47	1985.32	2232.14	1887.39	3154.04	2435.8	2041.92	2494.58	2358.32	3136.4	2502.94	1313.85	2294.12	2307.1	2873.1	2680.64	2015.47	1541.65	2181.23	3106	1773.21	3050.96	2804.86	2361.15	2604.39	2895.88	2084.31	2135.15	2660.61	2473.08	2698.28	2104.16	1236.45	1831.29	2288.21	1876.44	2503.81	2020.42	1994.4	4155.31	1857.04
ARHGAP8	NA	258.223	240.99	427.656	281.087	340.745	354.454	564.067	489.827	324.904	364.039	359.866	345.577	387.352	373.881	553.207	342.957	263.315	448.009	566.522	350.568	411.976	211.97	311.377	180.967	464.926	366.369	383.269	295.057	433.748	261.047	386.16	321.625	518.891	241.762	289.43	378.06	473.088	451.901	583.347	355.088	269.072	373.607	451.978	391.691	363.306	457.267	143.089	588.401
ARHGAP9	NA	12.694	52.9771	61.4243	35.5769	20.9617	95.4869	68.323	49.2643	17.8056	33.871	33.7752	89.4179	53.6275	64.273	34.6122	55.338	37.6156	107.033	24.531	61.6057	42.4319	49.4839	120.196	25.4674	32.6935	90.8165	29.2899	162.927	45.5917	63.008	132.899	89.7063	100.95	80.2438	51.3298	96.2445	42.698	56.305	26.548	87.6769	67.7553	35.7143	101.368	146.931	51.7658	24.4927	11.8493	28.2977
ARHGDIA	NA	3945.38	4590.58	7638.28	5479.49	8800.96	7445.37	6860.41	5292.78	7416.03	6916.55	3412.9	4905.47	5548.32	6531.24	6325.66	5430.05	4258.96	6428.01	6013.71	5827.5	6714.03	6211.9	4527.6	6457.77	6071.22	6750.15	5682.24	5370.73	5819.63	4725.6	7344.32	5314.9	6564.92	4651.6	8381.25	7877.84	5773.51	7247.93	11692.4	5030.38	5045.06	5426.07	5895.54	6025.85	5305.53	5483.55	9208.63	9285.78
ARHGDIB	NA	1976.58	692.848	854.896	716.346	425.999	1276.01	791.435	1323.28	3067.65	741.752	2639.29	1457.54	2286.83	1790.91	424.52	744.758	2022.85	1525.68	401.154	1129.17	3038.23	2580.45	1218.03	677.95	1969.03	1488.09	568.819	1718.33	812.269	2603.44	1165.77	1106.38	1045.92	1437.79	685.087	1164.95	1354.27	705.488	488.795	938.557	2331.59	554.643	1009.15	2086.29	778.657	1759.97	1021.16	452.469
ARHGDIG	NA	18.2701	0.9213	65.5638	9.6154	64.0572	9.2637	0	3.98649	42.1802	50.0056	170.38	41.0651	11.066	6.4432	6.2552	2.3611	15.783	4.4209	2.6263	139.332	8.2035	10.9411	3.557	120.993	1.6852	26.3775	102.731	0.6904	23.5065	7.8391	2.8201	10.995	3.1671	11.1732	43.6635	83.975	19.1832	7.3766	23.965	22.116	21.4107	18.8643	10.9885	6.316	5.5145	43.2015	442.586	50.3228
ARHGEF10	NA	920.95	690.084	514.243	650	269.608	704.513	666.558	1068.65	588.538	543.238	462.398	503.548	720.141	675.792	729.775	508.649	455.118	762.957	289.322	425.676	485.247	843.048	802.236	669.568	576.013	444.716	996.706	497.411	667.784	633.431	560.501	780.101	802.455	666.328	430.922	800.315	805.384	550.314	331.069	415.602	552.612	613.929	595.577	537.529	792.916	467.81	354.211	341.636
ARHGEF10L	NA	616.554	489.232	1123.15	762.5	870.097	926.366	720.824	765.912	591.4	895.182	549.248	923.171	500.524	668.386	454.128	435.787	414.393	1108.25	101.01	535.771	465.663	615.058	591.894	1260.48	518.378	714.315	814.599	999.31	634.931	479.933	472.372	481.08	661.52	649.06	682.604	762.851	484.839	470.214	722.73	375.906	435.531	803.214	738.399	667.839	825.773	603.219	475.243	747.826
ARHGEF11	NA	2520.41	1203.27	1393.47	1416.03	1968.72	1405.94	1425.63	2177.35	1521.42	1659.23	1138.71	1644.01	1175.55	1457.91	1127.61	1601.58	1227.33	1551.74	902.597	1269.87	1240.86	1557.98	1123.69	1211.8	1113.27	1023.01	1275.17	1227.13	1362.05	1238.04	959.901	1194.5	1219.32	1202.13	1646.28	1649.72	1719.68	1478.34	1348.01	1653.43	1294.13	1191.79	1447.98	1249.58	1115.29	1366.34	1194.67	1275.76
ARHGEF12	NA	10289.4	5341.47	6862.61	6336.22	6510.89	4510.93	6532.53	5867.92	4312.77	8081.88	4747.82	7142.44	6370.18	6790.19	5320.68	8009.72	7393.18	5652.73	4194.08	5176.47	5297.46	6499.39	4965.76	7956.8	5122.1	5479.54	5545.56	5802.55	4852.16	6751.24	4933.46	6896.27	4594.22	6883.7	6328.47	3894.03	6752.17	6025.64	4598.74	6504.66	5992.55	6827.5	5836.27	4778.26	4636.91	6397.48	3096.06	5136.92
ARHGEF15	NA	60.4518	149.718	242.137	55.4487	106.337	193.587	106.571	102.475	193.954	268.171	136.709	202.945	122.577	179.858	67.1393	40.1201	99.7902	224.071	44.733	214.626	58.2079	117.183	133.473	260.477	64.3759	103.034	165.127	134.967	75.0922	110.599	142.417	77.2691	147.268	214.83	182.138	349.775	52.599	78.4248	73.3974	110.459	153.398	77.5	166.788	140.615	242.71	117.915	155.311	177.45
ARHGEF16	NA	373.17	425.199	454.599	647.436	322.816	584.086	655.116	519.84	483.613	1149.53	576.59	461.738	437.533	595.913	535.863	602.724	361.545	647.316	874.459	498.808	639.742	564.967	607.966	669.568	666.004	557.524	824.362	474.974	583.305	431.336	465.321	445.356	872.13	381.412	811.342	707.3	673.886	452.451	838.916	521.574	353.14	648.571	570.964	585.73	593.292	512.246	705.882	661.164
ARHGEF17	NA	1804.15	1596.68	1129.38	1029.49	298.299	2008.55	1181.76	1759.87	1237.81	427.521	834.729	1697.72	1113.84	1431.46	668.474	699.565	1018.11	1575.94	372.294	990.064	688.158	1566.79	986.024	1702.45	649.152	1187.95	594.288	1691.06	1250.08	1161.63	917.247	934.903	1290.58	1118.84	801.407	2299.53	540.842	1128.78	1049.74	1227.48	1022.56	975	1441.5	1145.2	1550.8	773.968	1632.67	737.804
ARHGEF18	NA	1168.19	911.667	1017.51	1231.73	639.232	1529.22	1231.12	1174.11	854.35	882.62	624.84	1254.29	941.461	1130.2	922.852	907.083	771.586	1281.37	424.242	854.134	1010.75	1148.15	947.589	888.781	880.029	1154.55	1093.07	1390.06	1080.46	1029.24	976.47	1060.6	1465.56	946.673	1194.66	971.165	1038.68	987.348	1298.98	988.264	900.603	1048.21	1282.81	1000.6	1242.38	824.003	854.422	969.491
ARHGEF19	NA	53.6356	221.122	211.869	299.68	25.9648	499.525	250.082	209.653	101.11	38.2035	431.839	334.173	311.125	133.571	121.768	97.7639	178.752	221.977	107.504	199.921	167.008	254.402	76.8693	139.91	175.264	246.386	104.425	535.727	384.848	117.302	117.035	142.101	161.52	178.263	10.7627	76.2205	132.426	129.032	123.37	421.125	192.425	181.429	379.563	209.427	400.178	108.817	239.103	130.582
ARHGEF1	NA	1055	837.959	1196.44	836.538	876.482	1307.36	1063.09	1654.87	882.966	748.821	1002	1148.39	825.268	978.642	944.954	1368.23	587.239	1414	961.039	936.01	1037.41	1167.27	1271.84	941.65	929.912	915.089	834.975	1237.83	1067.38	834.856	1152.73	910.558	1530.48	851.193	875.918	948.235	1166.46	1297.7	1679.71	1246.81	639.068	733.214	1096.91	1390.2	1021.99	836.949	1014.39	952.69
ARHGEF2	NA	350.072	594.725	415.727	364.744	200.413	602.613	486.107	604.242	345.301	458.859	291.914	621.042	337.938	501.488	247.706	232.42	384.861	687.802	240.981	489.269	279.615	564.056	461.915	878.788	308.398	657.707	334.075	870.556	379.149	530.876	550.278	373.644	543.943	552.565	379.592	610.41	282.797	389.778	294.526	373.145	484.044	245	608.208	629.943	548.346	325.752	647.905	303.316
ARHGEF33	NA	6.62019	8.7527	8.9021	5.1282	5.24502	19.0024	16.999	11.9511	5.4053	10.4998	4.0209	9.1554	13.6197	7.9349	10.4254	4.1504	6.5283	13.0301	5.772	4.372	5.984	5.7681	7.6869	11.9278	7.7521	4.0725	27.1675	13.8074	8.7161	3.6866	5.2877	8.7325	3.9588	7.6181	4.1395	3.5527	12.3762	6.0327	4.9973	14.4978	6.2335	5	4.8579	10.3051	17.6686	3.8488	16.0813	5.0111
ARHGEF3	NA	874.697	1123.11	677.151	839.103	186.103	924.941	717.228	846.595	1696.94	1281.33	882.175	1288.47	1392.19	1502.61	650.542	510.955	1544.73	1047.52	2070.71	835.851	1769.63	963.266	584.906	866.86	1197.19	805.946	320.067	1022.44	630.238	900.545	1119.24	1649.38	1602.53	1396.65	376.695	1003.14	1099.94	1394.89	1122.82	944.77	1421.78	635.357	771.433	826.073	791.986	1796.71	836.648	737.804
ARHGEF35	NA	1073.12	784.061	891.098	241.987	334.512	860.57	703.825	486.134	414.616	1045.16	739.837	750.439	847.4	685.049	746.038	1000.7	996.347	671.747	1000	803.657	824.702	255.313	577.219	542.553	464.788	701.283	389.683	320.331	465.639	771.512	427.25	543.001	567.696	621.635	775.329	805.483	659.344	961.542	859.53	792.889	686.225	799.286	1029.87	479.687	576.553	657.803	340.245	749.889
ARHGEF37	NA	2068.49	2987.91	4417.8	1880.77	2972.69	3719.72	2932	2349.6	1048.94	2249.76	972.242	2323.64	2777.99	2122.59	2557.13	1271.85	2621.28	2937.12	3224.39	2861.69	2300.03	1429.57	2762.4	1425.21	3005.11	2850.34	3404.42	2546.77	2351.32	2354.42	1870.1	1932.79	3236.34	1780.09	2730	2261.1	2366.65	1559.45	1310.22	1241.28	2111.25	1620.71	3445.86	2372.51	2869.13	1993.35	1318.24	3593.22
ARHGEF38	NA	394.054	77.3926	81.8991	79.4872	95.8134	90.7363	158.222	132.264	251.186	215.419	232.405	191.348	132.792	227.204	124.27	404.89	129.945	188.471	67.0996	253.975	299.743	191.864	69.8812	176.66	180.32	131.134	113.764	55.2295	113.644	191.37	197.409	162.212	164.687	157.44	86.9295	138.876	180.074	188.354	362.614	249.223	146.893	61.7857	84.2034	210.757	76.5638	147.656	242.488	114.665
ARHGEF4	NA	256.056	304.964	88.1306	204.167	89.9658	380.285	224.256	274.862	198.087	146.773	179.33	365.911	249.411	262.646	139.283	116.671	192.43	296.899	36.7965	237.679	126.208	277.474	127.184	144.101	239.64	210.955	171.494	283.742	277.908	137.746	188.596	192.644	176.168	221.94	115.492	340.731	85.7054	193.381	150.23	258.889	138.492	134.643	214.395	283.557	209.543	230.581	198.053	164.481
ARHGEF5	NA	575.596	639.41	898.813	688.782	562.911	585.036	733.9	544.926	542.117	849.844	538.794	651.865	717.162	518.416	613.428	1103.07	521.023	523.53	761.183	673.688	684.35	627.505	467.505	524.178	530.512	570.963	519.577	802.554	666.778	834.52	551.688	541.942	709.026	494.159	596.916	657.24	1245.36	657.227	873.272	534.346	460.736	646.429	478.016	616.313	626.769	846.746	439.272	426.824
ARHGEF6	NA	444.516	367.154	304.748	183.333	167.453	320.665	350.441	387.905	323.68	299.345	242.859	344.549	360.922	363.156	147.206	189.072	340.095	356.466	101.01	329.491	203.456	406.193	437.456	208.575	219.755	318.062	223.707	344.149	173.986	422.958	413.501	377.349	318.686	372.27	266.17	398.543	221.225	303.645	154.603	308.25	440.409	279.643	398.671	481.017	291.376	210.637	167.584	200.737
ARHGEF7	NA	2101.1	1649.2	1289.91	1523.4	1279.58	1851.07	4654.79	3083.13	1295.36	1377.48	1750.68	1635.77	1738.64	1650.2	2665.55	2056.27	1461.72	1845.38	689.755	1377.98	1272.41	1580.45	2296.3	1335.27	1344.82	1540.62	1676.74	1327.58	2400.94	1268.2	2004.41	1496.69	1602.14	1702.89	1390.04	1835.43	2073.95	1181.73	1547.28	1334.83	1379.77	2280.71	2386.84	1490.92	1742.68	1210.29	1107.07	2058.07
ARHGEF9	NA	1141.75	724.174	476.855	704.808	455.683	677.672	716.574	853.244	511.911	446.414	446.315	692.454	612.46	612.312	511.676	307.587	485.272	592.868	182.54	512.321	490.143	766.849	542.278	779.497	497.481	590.918	308.181	638.592	649.346	520.151	450.163	682.191	436.263	604.876	691.297	408.232	449.876	661.584	509.721	591.301	603.022	763.571	610.799	463.731	502.469	604.968	675.836	623.434
ARID1A	NA	7212.7	2617.99	4254.9	3734.29	4480.78	3413.78	5330.5	4332.54	5370.29	3842.6	4406.85	5181.35	3650.93	4886.33	3906.17	4916.32	4126.53	3850.15	3938.67	3349.36	4349.81	5299.33	3269.74	5562.54	3805.93	3605.78	4185.49	2617.54	3683.54	3862.92	3128.93	4019.85	3089.07	3815.64	3997.1	3801.34	4906.56	3729.53	4578.12	3765.96	3852.29	3701.07	4102.33	2997.46	4891.4	3965.71	3143.88	4329.55
ARID1B	NA	4369.92	2097.43	2601.78	2808.65	2106.34	2369.36	2879.37	2911.32	2733.48	1990.45	2324.05	3133.59	2371.53	2666.14	2243.95	2568.61	2459	2592.29	1652.96	2262.72	2779.83	3120.22	1712.09	1976.47	2574.03	2044.8	2199.29	2393.51	2513.58	2448.93	2189.48	2453.82	2202.69	2558.15	1779.99	2232.36	2917.39	2615.84	2186.93	2578.87	2521.85	1962.5	1914.33	2188.34	2697.71	2820.15	1471.86	1975.53
ARID2	NA	1888.51	1083.04	1229.08	1324.36	1129.78	850.356	1229.81	1164.82	1440.98	895.742	1277.02	1394.06	1113.41	1362.43	1109.26	1983.87	1494.68	940.259	976.191	1056.84	1263.71	1301.15	1154.44	1173.11	1389.98	713.093	1195.79	821.885	1027.82	986.343	958.139	1281.03	596.595	1280.85	714.478	725.71	1307.24	1381.15	976.653	1120.81	1319.87	1059.29	1054.49	922.143	1221.61	1193.84	746.509	876.05
ARID3A	NA	58.4274	52.5164	89.0208	80.7692	66.0727	51.3064	99.7058	76.9411	89.3459	65.4103	90.8713	82.0935	65.5447	107.651	80.9008	147.568	57.5115	94.2354	116.162	77.1065	106.624	69.5203	81.761	55.1257	94.7101	61.4946	182.107	35.2088	72.7456	67.7	47.5897	91.8232	108.472	78.7202	71.1994	114.331	164.913	58.3159	119.31	64.5495	71.5496	68.2143	89.3852	104.049	122.75	54.2337	44.0118	104.643
ARID3B	NA	263.68	172.751	175.668	159.936	131.771	208.789	192.874	339.693	138.947	161.914	104.542	180.362	155.775	193.877	213.928	208.44	155.747	202.199	234.488	162.162	181.151	247.116	164.221	130.883	202.902	154.755	116.735	153.952	229.97	121.994	137.834	188.41	261.283	150.838	113.422	133.709	235.458	195.057	170.219	195.72	121.146	157.143	193.992	183.83	196.214	138.558	116.801	160.354
ARID3C	NA	1.3921	0	1.4837	0.3205	0.936574	1.1876	0	-0.0653641	0	0.315817	0	0.9155	0.4256	0	0.834	0	0	0.698	0.7215	0	0	0	0.6988	0.3224	0.6741	0.8145	2.1225	0.3452	1.0057	0	0.705	0.5292	0.7918	0	1.2419	0	1.8564	0.6703	0.937	0.3452	1.0841	1.7857	0.3239	0	0.6199	0	0.4232	0.5895
ARID4A	NA	1233.78	663.365	541.543	700	654.897	415.914	703.498	788.85	605.708	564.851	639.316	781.567	665.662	665.741	556.714	854.973	756.975	520.97	538.24	743.641	689.79	645.72	726.764	714.055	668.027	471.187	540.378	729.72	600.737	968.58	561.911	872.718	540.776	814.119	407.741	449.249	726.485	683.703	480.675	612.703	792.466	473.929	587.805	623.627	566.324	700.49	487.093	398.526
ARID4B	NA	2660.65	1418.01	1478.5	1681.81	1104.03	970.85	1612.27	1367.42	2016.89	1293.78	2286.76	1767.39	1325	1572.37	1353.21	2206.37	1791.56	1309.4	1240.26	1467.01	1857.76	1680.12	1866.53	1664.09	1316.17	1246.4	1673.35	1221.26	1446.83	2239.47	1527.93	1885.56	1328.72	1723.21	1060.15	921.906	2065.29	1969.86	1123.14	1861.36	1737.79	1199.19	1293.69	1346.65	1145.41	1585.72	1427.85	773.176
ARID5A	NA	221.177	1930.21	248.665	151.603	140.038	311.164	224.91	390.602	257.545	186.808	227.58	340.276	159.606	278.781	97.1643	469.912	155.436	737.13	109.668	519.475	241.535	247.42	330.538	280.464	202.902	381.185	95.0861	1038.32	208.515	228.236	290.121	175.972	410.135	282.885	356.411	580.697	215.965	326.77	228.313	427.339	245.545	78.5714	361.427	1264.54	410.717	310.707	402.454	129.403
ARID5B	NA	8834.39	4175.98	3277.15	2820.19	2198.22	2533.02	5446.55	4453.95	4563.64	3040.04	3792.47	4769.36	4189.76	5044.5	3744.79	2439.95	4789.93	4059.1	4494.95	4058.82	4411.28	4066.18	3000.7	7376.85	3267.33	5215.64	2508.74	3379.01	4022.13	4301.3	3460.65	5987.3	1958.83	4495.18	2939.46	4771.86	3645.73	3306.24	3208.25	4336.56	4887.59	3758.57	5049.29	2956.24	3714.43	7276.77	3083.37	4418.57
ARIH1	NA	2852.27	1910.4	2063.8	1992.63	1774.02	1502.61	1846.68	1856.15	2246.68	2286.09	2033.75	1829.25	1870.15	1916.02	1780.65	2066.88	2144.71	1590.6	1971.86	1899.84	1814.24	1965.09	1660.38	2067.38	1796.46	1649.77	1658.91	1641.01	1660.74	2065.52	1853.88	1941.52	1456.06	1942.61	1620.2	1736.28	1660.89	1858.06	1975.48	2146.7	2093.64	1709.64	1711.92	1660.46	1917.81	1860.74	1812.53	1553.72
ARIH2	NA	1143.79	1365.43	1383.68	1274.04	1513.54	1428.32	1315.68	1531.79	1232.72	1922.29	1313.68	1481.65	1250.35	1236.45	1391.99	866.502	1105.46	1439.49	1548.34	1286.04	1508.51	1109.9	1324.12	1455.51	1299.32	1056.81	1501.21	1461.86	1560.84	1364.06	1130.73	1274.11	979.018	1369.73	1228.95	1158.1	1505.26	1230.22	1227.63	1392.05	1210.65	1243.93	1267.26	1193.07	1240.48	1337.65	2012.6	1281.72
ARL10	NA	55.9206	39.157	29.6736	22.7564	12.8554	32.304	34.6518	17.8166	30.8418	8.57802	23.3209	44.2512	26.8138	32.5332	23.3528	8.7619	25.1807	36.7634	7.9365	17.0906	16.864	33.394	33.543	27.4017	13.1448	23.6204	10.6123	38.6607	23.8015	25.1362	18.6834	27.5205	26.92	30.9802	22.7673	25.1915	18.8738	25.1362	22.1754	27.96	29.5413	9.6429	47.6073	31.5802	54.5556	9.0973	17.774	10.3169
ARL11	NA	6.32243	10.1347	14.5401	10.5769	7.97151	13.3017	12.7493	8.85424	12.4003	14.416	12.0626	13.7331	11.9172	22.7468	7.5063	9.223	13.6784	18.8471	7.215	14.3084	12.512	14.5719	20.2655	8.0593	9.4373	26.8784	16.1307	23.1274	6.3694	16.7574	27.1437	12.9664	22.1694	22.8542	21.1115	21.3159	5.5693	12.4005	6.8712	13.4622	13.8221	8.9286	24.2895	29.5857	17.6686	6.648	2.9623	12.0855
ARL13A	NA	0.42856	0.9213	0	0.641	0.945812	0.2375	0.6538	0.114379	0.9539	0.114379	0.8042	0.6104	0.4256	0	2.0851	0.9223	0.6217	0.698	0	0.7949	0.544	0.6072	0	0.3224	0	0	1.698	0.3452	0.6705	0.6703	0	0	0	1.0157	0.8279	0	0.6188	0	0.6247	1.0356	0.542	0	0.6477	1.3297	0.31	0	0	0
ARL13B	NA	524.362	367.154	468.546	270.833	295.884	179.097	221.641	310.878	338.306	384.043	532.361	211.795	322.191	320.836	306.505	446.855	333.256	295.969	299.423	323.132	223.039	278.081	379.455	359.768	273.008	173.081	294.173	212.979	226.282	389.443	260.862	335.538	231.987	269.172	217.738	315.217	229.889	389.443	185.524	293.062	297.581	312.857	168.083	255.301	269.058	407.628	337.706	197.494
ARL1	NA	3380.54	3767.36	3244.81	4030.13	4722.6	2896.2	2868.91	2980.21	2962.09	4354.88	2801.73	2487.53	3806.7	3335.58	3786.49	3430.5	4120.62	2935.72	2090.91	3024.24	3199.26	2858.23	3410.9	2434.56	2785.35	3228.67	3238.45	2872.28	3335.23	5295.01	3143.39	3802.33	3097.78	3425.6	3614.2	4213.77	2105.2	3586.43	3335.05	3858.47	3338.44	4271.79	2478.82	3021.07	3019.47	4642.06	2445.2	3121
ARL14	NA	0.0505587	3.6854	2.0772	1.9231	-0.265725	0.9501	0.6538	1.2911	0.6359	1.54352	0.8042	1.8311	0.4256	2.3805	0	0.9223	0	2.5595	0	0	1.088	0.3036	0	0.3224	1.0111	0.8145	0.849	18.9852	0	2.346	0.3525	1.8523	0.3959	3.5551	0	0	0.3094	0	1.874	1.7259	2.9812	0.7143	3.2386	2.327	3.0997	0	0	0.2948
ARL15	NA	735.209	462.052	286.944	372.115	496.778	285.036	344.557	457.073	630.191	431.965	676.307	411.383	640.976	638.233	448.707	720.778	632.937	423.943	468.976	567.17	604.927	436.551	287.212	547.711	390.637	335.981	291.626	320.677	322.829	475.576	517.141	694.099	581.552	555.612	374.625	560.996	332.302	541.265	557.195	536.762	781.896	481.786	349.768	562.128	344.382	313.856	372.408	452.174
ARL16	NA	286.194	356.098	424.332	294.231	233.371	400.475	223.929	242.659	213.985	439.239	631.274	362.554	306.017	335.648	361.134	368.459	246.522	382.293	398.99	348.569	269.823	364.906	470.999	413.926	350.866	392.181	400.295	386.607	379.819	357.939	199.524	331.04	358.67	182.326	377.522	309.404	374.691	421.282	537.519	407.318	318.45	238.571	241.275	377.966	359.571	475.507	530.258	291.231
ARL17A	NA	182.365	89.1259	103.804	89.7853	54.2399	83.8171	98.1334	110.515	139.109	117.123	85.6844	136.287	104.399	97.3193	105.567	106.198	54.2286	106.428	43.7229	68.2949	169.602	104.83	66.6737	88.2012	81.5855	53.0931	113.331	81.2012	158.072	111.052	72.4667	96.4409	64.6635	96.1808	58.6733	150.248	85.2692	72.7809	97.8684	117.011	122.214	77.8286	67.0162	93.0354	54.8656	79.3982	125.078	85.4503
ARL17B	NA	1.72914	1.4834	3.4303	5.3654	-0.010922	1.2542	2.5531	-0.010922	2.3942	1.24655	0	1.3031	3.7369	1.6425	2.6897	2.9652	0.9824	1.9196	3.1602	1.2639	5.2387	2.3285	3.9972	1.3894	3.8019	1.6331	4.4444	3.9524	4.0764	1.7662	2.5452	1.9767	1.053	1.1986	2.1484	1.9313	3.5025	2.8421	2.5892	0.3728	3.0707	1.8857	2.1213	2.553	4.3427	1.2281	2.1752	1.2822
ARL2	NA	460.246	701.601	896.439	801.923	1255.01	1148.93	731.938	628.598	995.523	948.849	704.453	761.196	592.882	667.328	796.08	566.754	489.003	899.54	674.603	768.283	737.118	835.155	761.006	617.344	1055.63	1164.33	1037.46	1073.87	828.361	620.36	997.62	572.903	854.315	645.505	961.192	946.297	942.451	722.581	634.341	634.104	711.43	767.143	925.321	792.498	744.619	1082.58	939.484	1226.53
ARL2BP	NA	924.771	1085.8	974.777	1033.97	889.819	1022.09	697.287	1071.87	978.035	918.829	647.357	852.369	884.428	937.116	810.259	1283.84	1117.59	883.253	520.202	695.946	1019.45	954.159	880.503	1175.69	1057.65	1128.49	527.218	1195.03	849.145	963.217	575.306	974.067	1033.65	1077.7	680.12	1004.11	851.795	1077.84	570.001	1269.93	968.087	955.714	745.524	853.664	991.92	831.701	1008.89	584.525
ARL3	NA	401.844	601.635	727.003	605.769	358.274	550.594	518.47	351.6	392.359	504.869	558.898	496.223	478.392	435.892	595.079	394.284	530.971	522.599	800.866	406.598	388.959	514.875	771.489	598.646	405.13	555.895	541.651	580.946	600.402	509.091	482.594	565.758	564.133	514.982	676.808	343.961	473.082	570.423	701.179	469.796	551.528	679.286	514.289	493.649	504.639	605.668	893.779	364.628
ARL4A	NA	200.706	243.695	110.683	326.282	152.758	294.774	252.37	338.994	113.193	245.637	177.722	381.17	337.513	204.721	237.698	121.283	399.471	224.071	847.042	206.677	172.992	228.901	183.089	217.279	323.565	469.965	289.503	450.466	311.096	302.304	320.437	204.816	252.177	351.955	132.05	171.819	196.782	213.825	122.121	185.709	233.62	336.071	346.529	238.015	534.707	184.395	88.0237	214.886
ARL4C	NA	188.232	762.87	302.967	810.577	90.2355	722.803	459.627	455.266	168.517	723.035	279.851	715.648	603.097	553.065	267.723	437.171	382.373	460.241	357.143	501.192	293.759	413.175	558.351	231.464	341.765	545.307	237.715	1242.32	569.226	515.459	513.968	473.935	626.287	530.218	414.778	628.819	257.735	467.197	316.702	506.731	540.958	400.357	757.183	995.941	696.204	251.575	151.925	260.575
ARL4D	NA	39.0171	141.886	28.4866	139.103	11.2585	151.781	84.0144	105.74	17.1697	56.4785	34.5793	110.475	81.7181	142.564	45.4545	3086.94	50.3614	164.039	28.1385	46.5024	51.6799	70.1275	75.4717	35.1386	68.4205	118.102	30.9879	557.818	97.5528	70.7164	61.6903	55.5703	152.415	78.7202	41.809	81.065	192.141	62.6728	35.6055	68.3466	103.53	65	129.22	80.7789	224.112	71.7285	22.0059	63.0803
ARL5A	NA	1512.87	1361.28	1160.83	1384.94	1843.61	865.558	1484.15	1270.2	1384.07	969.784	1302.76	1104.75	1836.96	1346.03	1576.73	2078.87	2053	997.033	839.105	1883.55	1361.63	1236.19	1092.24	1411.99	1624.57	835.268	656.264	1160.17	1327.52	1745.45	1470.34	1904.74	1299.68	1569.83	1301.05	736.691	607.364	1490.07	1415.16	1682.43	1878.72	1621.07	1004.29	1399.17	936.124	1803.71	1237.83	772.587
ARL5B	NA	861.111	521.479	263.798	202.564	346.695	164.133	280.484	247.809	399.354	141.211	460.79	301.824	378.372	555.181	293.578	1389.91	428.694	231.982	286.436	793.323	344.895	329.69	297.694	493.553	384.233	240.684	170.646	320.331	307.744	365.312	289.416	406.986	267.617	313.865	296.388	543.232	256.188	296.272	354.181	818.778	405.99	259.643	261.354	497.638	324.544	331.351	267.033	202.8
ARL5C	NA	-0.0692655	0	0	0	-0.0692655	0.4751	0	0.433717	0.318	-0.0692655	0	0	0.4256	0.2645	0.417	0.9223	0	0	0	0	0.544	0	0.6988	0	0	0	0.849	0	0	0	0	0.2646	0	0	0	0	0	0.3351	0	0	0	0	0	0	0	0	0	0.2948
ARL6	NA	79.1637	87.0667	216.024	82.6923	91.0922	55.5819	72.2458	67.1996	76.9456	120.787	145.555	66.8345	84.2718	84.1103	84.2369	96.3804	88.5987	57.7046	114.719	70.3498	56.0319	69.8239	106.918	83.4945	75.1614	108.328	108.245	64.5495	64.3647	78.4248	60.9853	85.4723	61.7577	86.3382	65.8181	91.077	82.9208	66.6946	82.7672	117.018	114.642	57.5	48.5789	67.1496	133.909	88.5234	55.8612	99.042
ARL6IP1	NA	6027.72	4588.28	4846.59	4501.28	7923.83	3127.32	3769.21	5237.33	6003.34	8174.42	7772.31	5110.86	4513.22	3930.17	4728.52	4990.57	5009.4	3004.13	3195.53	6724.17	4934.07	4328.17	4185.19	5571.24	3913.45	4284.26	6330.44	3566.1	4211.53	6154	3292.5	4905.27	3357.48	5120.87	4766.64	4792.85	5221.53	5066.78	4712.74	5172.94	5341.28	5990.36	3481.16	3970.14	3164.53	4496.15	7597.97	4903.46
ARL6IP4	NA	857.094	1590.23	1692.88	1604.49	1558	2553.68	1508.99	1506.73	1783.1	2285.07	1565.72	1685.82	1442.84	1492.3	1567.56	1392.21	1186.6	2058.29	1963.92	1538.16	1824.03	1693.99	1682.04	1619.6	1737.48	1875.38	2077.89	2209.53	1736.17	1112.36	1973.74	1368.09	2098.57	1579.48	2048.64	1413.95	1836.63	1764.22	2135.71	1616.5	1376.79	1622.14	1757.58	1668.43	1591.1	1809.31	2710.96	2058.07
ARL6IP5	NA	2943.38	5576.41	4055.19	6361.22	5742.83	4531.12	6313.17	4642.97	3337.59	4290.52	2147.94	4130.62	7828.34	4836.87	7315.26	2007.85	5335.82	4635.22	5121.93	3461.05	5447.06	3179.42	5348.71	3487.43	5215.8	5589.09	3443.9	4320.33	4383.84	4088.81	6606.15	5848.64	5447.74	4922.3	6308.6	5256.63	4450.8	6310.52	6114.16	4925.44	5427.74	4187.14	4539.86	5043.2	4942.24	4916.03	3254.76	6337.51
ARL6IP6	NA	375.364	350.57	167.952	293.59	244.177	194.774	219.353	253.81	193.636	272.851	389.219	268.864	249.411	190.703	232.277	381.832	213.57	213.135	284.271	231.32	235.007	213.722	293.501	265.957	228.181	210.548	196.115	361.063	261.817	413.238	202.344	287.378	307.205	285.932	126.255	128.541	155.631	273.481	225.502	271.66	289.45	200.714	205.327	252.974	141.969	291.812	289.886	120.265
ARL8A	NA	941.832	1001.04	1460.24	1026.92	1552.41	1039.19	711.017	915.341	1192.97	1913.27	919.167	818.189	772.917	886.861	788.157	1032.98	920.494	786.225	719.336	688.394	891.614	974.803	1032.84	877.821	754.985	911.831	1051.04	983.776	936.976	927.356	655.68	956.602	829.375	818.182	1119.74	1192.08	1171.41	1066.78	1692.82	1423.89	875.398	1014.29	757.183	794.492	1015.79	1215.54	1258.99	1072.37
ARL8B	NA	1649.87	2191.87	1792.58	2566.03	2860.43	1836.34	1992.81	1940.15	1736.04	3026.98	1828.68	1801.79	1642.87	1233.62	1743.54	1112.76	2228.65	1680.41	1512.27	1666.53	1806.62	1654.22	2221.52	1395.55	1486.71	1959.68	927.938	2127.37	1750.25	2736.49	1659.29	2228.1	1631.43	2057.9	1949.71	2036.64	1519.18	1807.46	2420.86	2355.2	2125.62	1992.14	1779.93	1493.91	2139.76	2065.08	1308.93	1827.86
ARL9	NA	5.80432	10.1347	4.1543	1.6026	1.24877	10.9264	1.6345	6.75071	1.2718	2.23396	4.0209	3.9673	32.3468	3.4385	5.0042	17.0626	5.9066	7.2131	0	0.7949	16.32	3.0358	2.7952	2.2566	3.0334	3.6652	2.1225	11.7363	1.6762	4.0218	37.3667	5.2924	49.0895	17.7755	0.8279	5.4905	20.1114	7.3733	2.811	0.3452	5.4204	1.4286	3.5625	3.9891	4.0297	0.6998	0.8464	2.0634
ARMC10	NA	843.78	697.04	621.958	746.244	1443.57	608.112	617.153	665.544	898.553	1049.66	1000.14	782.007	765.124	705.836	754.516	759.519	968.117	612.965	1136.55	779.539	804.22	832.362	676.96	798.64	977.324	732.246	1339.37	703.959	726.416	669.228	737.654	853.715	617.451	804.759	642.575	671.17	1221.64	786.993	368.801	674.864	896.573	801.382	650.099	663.424	761.218	841.61	803.86	816.112
ARMC1	NA	1080.35	755.039	664.095	745.513	1568.07	571.259	897.679	811.854	909.039	843.423	1903.47	758.373	842.293	792.964	774.812	1262.63	841.533	664.068	867.965	1018.28	775.742	692.168	774.982	555.448	780.6	732.641	1628.35	685.882	710.359	1065.77	781.528	939.931	633.808	858.812	764.152	605.242	859.53	784.583	728.664	828.443	1013.08	753.929	696.945	660.526	780.517	960.112	763.013	918.792
ARMC2	NA	59.1723	26.7189	34.4214	38.4615	40.0325	35.1544	37.2671	26.432	47.6935	50.4437	49.0544	54.3221	28.5162	34.9137	30.859	65.0222	36.3721	35.3673	14.43	29.8092	46.2399	36.1263	37.037	31.5925	34.7158	15.0682	34.3838	27.96	45.5917	45.2451	36.6617	46.3085	29.2953	44.6927	38.9113	70.4071	28.7748	27.4822	69.3371	31.0666	40.6532	20.3571	23.6417	29.5857	23.2481	53.8838	43.5887	26.2343
ARMC3	NA	4.42918	2.764	0	0.9615	22.9314	3.0879	4.9036	1.175	3.1796	0.798415	16.0834	2.1363	4.6818	3.703	16.2636	22.5964	21.7611	2.7922	23.8095	2.3847	15.776	3.9466	3.4941	12.5725	6.0668	9.774	42.8736	0	1.6762	0.3351	5.9928	1.3231	0	0.5079	0	0	5.8787	1.6757	65.5891	78.0117	6.7755	34.2857	1.6193	3.6567	30.9975	5.2484	1.6928	43.3309
ARMC4	NA	48.5403	128.988	61.7211	43.5897	45.0105	69.8337	40.863	44.6029	66.135	6.69395	19.3001	90.9438	78.3132	74.0594	53.7948	73.7841	99.7902	48.1647	15.1515	128.378	27.7439	73.4669	58.7002	72.8562	51.5682	51.3134	111.217	54.194	70.3989	117.637	81.4312	78.3276	83.5313	72.6257	27.3207	153.41	72.0916	82.1114	73.085	169.141	88.6239	93.9286	79.6694	99.7271	75.9439	26.2421	20.7364	52.4687
ARMC5	NA	230.962	245.077	380.415	294.551	201.128	510.926	337.038	264.34	438.145	334.038	349.01	483.406	329.426	388.547	308.591	278.074	255.537	487.464	254.69	341.017	348.703	460.534	254.368	311.412	369.403	374.669	377.373	423.542	362.387	177.964	306.337	241.863	472.288	273.235	341.095	420.828	398.205	276.833	417.272	302.037	222.237	380.714	320.945	352.701	330.433	322.253	297.08	447.458
ARMC6	NA	884.185	483.243	759.329	648.718	1004.11	953.658	868.542	1011.83	1216.14	688.75	1157.87	939.898	958.4	1122.24	1026.68	888.13	793.036	986.065	906.869	1157.36	1403.95	1053.43	611.391	1235.92	1265.27	949.289	1009.82	539.178	1038.5	653.185	1029.27	806.279	967.142	751.087	996.688	1354.13	1137.66	867.687	835.352	1035.21	709.262	935.354	914.899	909.823	725.317	1040.54	1554.35	1322.32
ARMC7	NA	168.931	313.256	294.659	486.538	158.53	360.57	296.502	188.863	299.833	393.994	269.397	304.265	266.861	284.071	279.817	318.655	235.952	329.707	167.388	217.806	305.727	422.283	273.934	175.048	265.256	379.963	212.67	326.545	263.493	264.767	284.481	306.959	373.713	292.026	262.858	349.129	253.404	213.49	232.061	285.813	278.339	380	248.724	206.435	287.657	262.771	258.146	327.487
ARMC8	NA	930.1	784.061	856.083	804.808	732.906	605.938	762.014	773.887	673.751	1022.29	1018.08	719.31	755.467	696.952	649.291	833.76	724.334	675.47	838.384	567.17	656.606	680.328	883.997	656.673	597.247	773.773	585.798	715.223	625.545	842.229	640.169	795.184	653.998	761.3	635.827	678.879	616.955	667.951	713.985	781.153	865.099	665.714	581.004	640.248	792.606	503.149	796.868	461.606
ARMC9	NA	231.31	248.301	420.178	191.987	152.856	271.734	280.811	167.127	211.441	220.522	289.501	262.15	207.275	267.407	238.532	200.139	242.17	269.443	336.219	239.269	213.248	305.1	299.79	245.326	226.833	239.055	349.781	179.496	218.907	220.863	240.064	183.382	298.892	227.019	194.97	262.25	293.007	259.07	209.885	230.238	236.601	245.714	342.967	255.634	327.954	239.328	193.398	218.718
ARMCX1	NA	740.677	921.341	121.068	849.038	56.0038	932.304	676.692	1019.94	82.9868	90.1604	83.6337	410.773	407.314	765.192	439.116	73.3229	290.977	481.182	38.961	199.126	852.99	319.976	399.721	1129.92	777.23	446.345	68.7676	715.223	709.018	462.505	856.967	948.399	308.393	444.896	119.632	177.956	119.74	160.201	81.8302	222.644	374.009	796.429	547.646	669.169	482.321	155.004	1338.55	145.026
ARMCX2	NA	287.308	1342.39	1546.29	1293.91	140.954	1217.81	1102.97	1542.99	164.384	118.648	186.567	687.266	1341.54	1416.39	2141.78	1123.36	1461.1	1724.39	1204.18	1273.45	298.111	1260.47	392.732	1103.48	1673.44	739.564	82.7758	1201.93	1202.15	1144.53	1144.27	1194.5	1136.58	790.757	184.622	1561.87	262.995	1211.9	337.628	1482.91	934.21	1209.29	726.74	1391.86	1145.67	296.011	1030.05	809.138
ARMCX3	NA	3211.52	2577.91	2171.22	2764.1	1495.09	2154.16	2506.37	2461.41	2209.48	2508.36	2621.6	1701.38	2743.94	2606.36	3383.65	3215.14	2771.74	2365.42	1574.31	2347.38	3181.3	2151.18	3473.1	1724.69	2316.52	2044.8	2387.76	2061.79	2245.39	3435.61	2657.97	2846.26	2559.38	2651.6	2206.77	3149.59	1715.66	2709.01	2883.42	2901.28	2503.42	2736.07	2133.59	2259.48	2013.6	2186.49	2378.33	2323.36
ARMCX5	NA	632.986	641.253	495.549	643.269	670.704	616.152	721.478	650.894	490.608	487.333	568.548	586.862	647.786	693.778	701.001	739.224	680.5	541.679	453.103	719.396	583.711	602.611	637.317	532.237	626.57	504.582	405.814	459.441	662.42	623.377	695.867	670.812	657.165	682.072	613.474	521.594	481.436	524.173	659.015	670.694	543.939	636.429	591.043	654.21	482.631	687.894	493.864	538.836
ARMCX6	NA	274.305	235.403	383.086	242.949	141.912	275.534	245.505	249.681	253.412	63.8148	340.968	193.484	230.258	252.86	314.429	264.7	216.057	230.819	258.297	181.637	263.839	251.366	392.732	235.332	268.626	366.931	185.078	186.745	240.027	250.021	192.826	204.022	212.985	202.641	237.607	238.351	222.772	262.421	282.658	263.031	211.667	285	189.458	174.522	204.274	196.291	265.764	260.575
ARMS2	NA	-0.0899315	0.4607	0.5935	0.641	0.252822	0	0.6538	-0.0899315	0	-0.0899315	0.8042	0.6104	0	0	0	0.9223	0	0.4654	0.7215	0	0	0.3036	0	0.3224	0.337	0	0	1.3807	0	0.3351	0.705	0	0.3959	0	0	0.323	0	0.3351	0.3123	0	0	0.3571	0	0.3324	1.8598	0.3499	0	0.2948
ARNT2	NA	2157.71	841.184	737.686	630.769	421.573	897.15	445.57	951.652	1186.3	923.914	978.675	1193.26	829.098	1044.5	596.33	1100.77	1176.96	815.543	248.918	673.291	650.078	1026.41	647.1	1524.82	974.739	571.37	395.626	676.562	942.675	616.674	404.688	926.171	553.84	1014.22	330.332	1214.04	774.134	767.155	510.971	635.83	914.967	840	769.49	716.04	1038.73	1510.5	941.6	742.226
ARNT	NA	1615.98	1188.53	1046.29	1164.74	1218.76	1118.05	1341.61	1387.48	1018.1	1401.61	907.104	1317.16	1019.77	1192.09	947.456	1272.31	1257.17	1199	683.983	1091.02	1035.23	1352.46	1006.29	1273.37	1030.69	1057.63	1014.53	1335.17	1042.91	1156.93	942.628	1120.14	1022.57	1218.38	986.443	1129.74	1248.45	1332.89	1167.49	1319.99	1359.98	962.5	1104.68	1122.26	1116.53	1070.33	977.148	890.199
ARNTL2	NA	16.0787	32.7076	32.3442	17.6282	3.63831	12.3515	22.5564	2.67485	13.3542	28.122	17.6917	33.5698	19.5783	14.5474	5.8382	10.1453	21.4502	43.0458	3.6075	11.9237	13.6	22.7687	11.181	14.8291	7.415	32.1727	20.3756	121.16	14.7503	25.1362	22.2085	21.9635	9.8971	32.5038	9.9348	38.1102	9.901	18.098	8.4329	8.6296	26.289	16.4286	47.9312	48.8663	14.5688	4.1987	6.3479	7.3692
ARNTL	NA	71.4819	114.707	162.315	84.9359	160.731	184.561	143.838	182.247	109.695	282.417	110.171	97.9629	135.346	122.992	77.5646	160.941	80.516	75.621	162.338	85.4531	62.5598	82.5744	229.21	124.758	59.6573	120.953	51.788	236.106	92.1891	100.88	74.7334	247.949	61.7577	102.59	117.976	129.833	105.507	82.4466	161.786	85.2606	114.371	114.286	151.566	158.566	235.581	116.515	74.4816	112.601
ARPC1A	NA	1340.23	1690.66	2133.56	1901.28	3715.13	2275.6	2116.84	1606.08	1841.92	3853.69	1919.55	1692.6	1844.79	1793.89	2037	1785.11	2259.23	1856.79	2962.68	1838.51	2107.64	1945.73	1742.84	2159.25	2173.73	2324.68	2873.6	2280.64	1939.93	1655.75	1912.49	2030.7	1953.78	1793.13	2604.3	2048.59	3434.65	2091.08	2149.14	2069.84	1835.46	2100.36	1896.27	1784.55	2631.46	1880.69	2140.33	2743.68
ARPC1B	NA	549.752	834.735	1045.67	878.205	810.378	1558.61	1034.51	969.377	689.967	1069.94	1011.65	948.129	908.088	1449.12	638.978	875.263	1009.91	1661.33	1299.22	1049.41	1121.53	1183.59	1215.93	1001.29	1067.99	1689.58	1090.3	1593.72	766.741	894.398	1461.8	1041.02	1457.94	1057.04	1012.8	1353.56	1486.14	1326.77	1170.61	1956.74	851.713	685	1229.62	1796.65	1103.74	568.929	746.259	1117.77
ARPC2	NA	2379.35	3228.38	2731.45	3359.62	2253.25	2862.47	2375.94	2377.42	2281.34	4008.51	2344.16	2318.76	2596.25	2674.07	2319.02	2165.1	2918.47	2860.1	2117.6	2151.83	2530.68	2538.25	2812.72	2428.43	2197.54	3085.73	1804.94	4483.26	2576.6	2625.56	2775.01	2925.38	2537.21	2797.87	2593.4	2777.85	2396.97	2876.92	2601.39	3029.34	2899.93	2556.79	2588.93	2910.04	2664.85	2361.79	2466.36	2398.23
ARPC3	NA	2028.35	2709.2	3143.32	3196.15	4119.25	2358.43	1952.27	2206.31	2577.99	4872.32	3094.45	2133.82	3318.95	2858.96	2856.55	3092.94	3450.07	2569.72	2971.14	2804.05	3652.95	2728.6	3344.51	2862.99	1790.39	2919.16	3045.3	2890.92	2627.22	4399.83	3226.23	3331.3	2865.8	2942.61	2937.39	2643.49	2241.34	3167.16	3129.23	3243.36	2904.53	2926.79	2175.69	3367.78	2542.72	3386.98	3669.91	2712.75
ARPC4	NA	1632.96	2712.19	2303.29	2725.37	1922	2996.31	2133.74	1873.81	2436.47	3088.61	2224.69	2192.2	1636.21	1752.04	2459.27	1313.22	2346.8	2581.02	2719.48	2257.64	2616.98	2521.01	2463.7	2322.59	2437.13	3004.64	2511.41	2747.72	2520.12	2597.02	2805.44	2383.54	2601.95	2384.59	3197.06	2733.77	2236.71	3145.42	2698.6	2848.55	2081.48	2872.57	2128.03	2580.7	2380.28	2534.69	2680.86	2621.55
ARPC5	NA	1621.96	2210.76	1460.53	2087.82	1820.76	1706.89	1903.89	1792.45	1691.21	3949.97	1894.63	1778.9	2177.87	2101.17	1731.03	1805.4	2287.09	1759.76	1811.69	1656.2	2350.62	2056.16	2095.04	1748.55	2030.03	2041.13	1003.92	2607.87	1897.42	2550.48	2104.17	2490.61	2210.21	2320.47	2150.06	1786.66	2410.58	2717.05	2341.22	2506.39	2162.75	2172.86	1920.81	2325.3	1893.33	2088.17	1498.1	1529.26
ARPC5L	NA	307.749	590.579	562.314	537.821	668.763	591.687	416.149	468.746	574.866	817.115	739.033	396.124	489.457	555.71	599.249	799.174	518.225	546.332	672.439	424.483	487.967	411.658	577.219	509.994	598.258	463.857	881.669	547.463	563.191	541.265	596.457	567.346	421.615	437.278	739.315	467.981	487.933	527.524	734.911	810.494	472.932	514.643	405.472	500.298	522.308	526.942	647.059	576.861
ARPM1	NA	10.042	29.9436	44.8071	22.4359	11.5563	24.4656	18.6335	19.7442	10.8105	36.6681	9.65	18.3108	39.1566	21.9533	11.6764	13.8345	20.5176	21.6392	18.0375	11.5262	5.44	20.34	30.7477	9.0264	13.8189	22.3987	34.8083	52.1229	20.7844	14.4114	20.4459	14.8187	20.9818	19.807	18.6278	27.4523	20.1114	21.4495	20.3014	17.9496	16.8033	31.0714	27.528	21.94	23.2481	10.8467	19.0436	19.1599
ARPP19	NA	4080.13	3307.61	2901.78	2934.29	2862.04	2301.19	2638.77	2943.26	3001.83	4047.5	3158.78	2604.1	3162.75	2779.61	2652.21	3032.06	3462.81	2196.73	2372.29	2717.81	2836.41	2578.93	2863.03	3232.43	2286.19	2619.43	2678.97	3111.49	2645.32	3616.93	2228.25	3417.04	2371.73	2993.91	1963.37	2724.56	2419.55	2668.12	2213.48	2848.81	3423	3101.07	2049.06	2192.33	2814.57	3050.03	3232.33	2353.72
ARPP21	NA	-0.0240671	10.1347	17.5074	0.641	13.7156	7.601	3.269	52.5847	1.2718	5.10821	4.825	3.9673	11.066	4.4965	0.417	1.8446	4.974	58.4027	7.9365	4.7695	0	4.8573	4.8917	0	1.0111	0.8145	3.3959	1.3807	4.0228	3.3515	0.705	2.3816	2.7712	2.5394	0	0.9689	4.3317	12.4005	1.5616	1.3807	9.2147	2.1429	3.2386	3.3242	5.2696	0.6998	1.2696	0.8843
ARR3	NA	0.256148	0.4607	0	0	-0.126195	0	0	-0.126195	0.318	-0.126195	1.6083	0	0	0	0	0.4612	0.3109	0.2327	0.7215	0	0	0	0	0.3224	1.0111	0	0	0	0	0	0	0	0	0.5079	0	0	0	0	0	0.3452	0	0.3571	0	0	0	0	0	0
ARRB1	NA	298.921	585.051	873.294	504.167	471.486	783.848	917.293	391.31	366.922	780.493	233.209	638.132	649.063	554.652	505.421	540.468	471.283	569.6	676.046	381.558	442.271	420.158	689.727	602.837	580.057	684.178	622.304	680.014	589.004	419.606	594.695	422.863	610.451	620.62	905.723	1238.26	370.978	497.026	523.151	453.573	516.295	637.5	823.574	534.87	533.157	406.928	305.121	890.494
ARRB2	NA	157.854	277.784	564.392	277.885	174.693	326.128	314.482	241.938	277.576	339.328	222.755	318.303	290.27	262.646	277.731	255.477	256.781	405.561	281.385	391.892	223.039	354.281	411.6	448.42	435.464	398.29	361.242	527.442	276.902	328.111	558.033	312.781	439.034	370.239	389.113	354.942	333.849	337.495	263.606	334.139	434.718	369.643	512.346	513.262	341.282	421.973	414.304	360.206
ARRDC1	NA	882.209	558.793	1505.04	924.359	911.825	1495.25	1072.9	1582.54	806.975	1424.53	834.729	854.2	931.246	1102.16	902.419	1297.68	649.413	1353.27	1898.99	862.878	1172.32	1104.74	1206.85	423.92	1103.49	1155.77	1619.01	1090.09	1106.27	1104.32	950.031	939.667	1302.06	672.423	1229.43	949.85	1290.53	1066.44	1427.03	1218.5	631.208	851.786	1140.31	1128.25	1022.3	727.782	823.953	1393.96
ARRDC2	NA	224.453	399.862	292.285	659.936	267.183	1071.5	318.405	383.24	213.031	274.773	246.076	827.955	400.504	328.771	211.426	563.987	497.707	389.274	136.364	374.404	300.287	337.28	529.001	239.523	280.423	648.341	240.687	1158.44	412.337	1328.53	480.832	349.034	446.556	613.509	234.71	734.43	391.708	331.797	749.278	317.57	509.249	405	365.961	498.635	304.085	183.695	551.418	314.223
ARRDC3	NA	3960.73	4056.2	1802.37	2188.78	953.767	1491.45	2749.92	2703.41	2041.6	3126.46	1795.71	2406.65	2100.84	2364.87	1444.12	3345.65	2381.29	3790.82	1584.42	2774.24	4163.77	2074.07	1908.46	2520.95	3534.61	2573.81	875.301	4245.77	1754.61	3572.35	2377.37	2455.41	3302.85	3462.16	3212.67	1800.87	1569.31	1738.75	1260.25	2332.76	3753.1	1173.57	2996.99	7906.03	2217.25	3272.57	2739.31	1441.12
ARRDC4	NA	707.523	1152.6	495.846	507.051	842.252	435.867	602.158	1417.42	510.639	557.443	276.635	413.825	575.432	662.303	751.877	992.396	765.68	534	414.863	719.793	424.863	445.962	466.806	903.933	699.035	421.91	1602.03	1023.82	852.162	279.849	1136.16	556.232	870.546	685.627	314.602	395.959	385.52	652.199	728.039	1222.64	681.618	453.571	447.574	1216.67	631.729	435.969	210.749	420.339
ARRDC5	NA	-0.0850048	0.9213	2.0772	1.2821	0.380718	1.6627	0.6538	1.99758	0.318	0.272787	1.6083	1.5259	1.2768	0.529	2.5021	1.8446	0	0.4654	0	0.3975	0.544	0.6072	1.3976	1.2895	0.337	0.8145	1.698	3.4518	1.0057	0.6703	1.4101	1.8523	0.3959	2.0315	1.2419	0.6459	1.2376	1.0054	0	1.3807	0.542	0.3571	1.2954	1.9945	1.2399	0	0	0.5895
ARSA	NA	464.608	664.747	1200.3	669.551	892.513	1448.93	1232.1	565.291	1316.34	1934.8	628.861	610.666	1135.54	903.26	1123.02	613.791	492.112	1453.78	1080.81	563.196	1596.09	1048.88	964.361	730.174	903.959	1230.3	1129.57	457.715	1105.26	783.243	1380.45	1149.25	1288.6	654.647	1339.54	1373.58	547.03	1000.08	570.625	1143.25	688.394	1015.36	1455.1	1507.21	1119.01	1191.74	569.615	1590.27
ARSB	NA	569.025	374.525	301.484	311.538	321.001	329.691	342.269	364.617	486.792	503.042	194.609	375.677	477.966	414.733	251.877	273.462	461.024	418.591	284.993	246.423	294.847	450.212	228.512	405.222	504.222	269.599	131.592	238.868	322.829	385.086	442.055	366.235	446.16	378.873	583.256	540.326	356.436	511.102	134.614	129.444	336.879	293.214	331.308	443.121	344.692	438.768	345.324	266.175
ARSD	NA	5342.19	3144.54	1919.29	3691.35	2175.95	3476.48	3678	4532.73	5590.32	2133.12	2386.78	4439.15	5287.42	5553.92	3953.71	4605.51	5002.56	3679.6	2358.59	3013.12	5856.69	5101.4	2553.46	3863.96	5065.81	3116.68	2515.96	2197.79	4341.27	3528.78	2898.03	4527.39	3853.92	3951.24	2575.18	2221.38	4922.65	5939.17	2290.62	3980.67	3698.08	4061.43	2518.01	3594.83	2594.49	5609.17	2598.82	3109.21
ARSE	NA	2.68794	18.4268	2.3739	7.0513	0.741885	23.753	3.5959	4.81859	4.7694	2.29792	3.2167	9.7658	28.5162	22.7468	5.8382	2.3058	27.0459	13.2628	0	4.372	1.632	3.3394	6.2893	5.158	19.8858	6.9232	0.849	16.914	5.699	11.7302	6.3453	16.6711	19.0024	11.6811	0.8279	11.6269	23.2054	12.7357	2.811	5.1778	13.28	8.2143	3.8863	13.2969	6.1995	9.7971	3.8087	2.9477
ARSF	NA	0.141277	1.8427	0.5935	1.9231	-0.176715	4.9881	0.9807	1.83728	0	-0.176715	0	0.9155	0.8512	1.587	1.251	2.3058	1.2435	1.1634	1.443	0	1.632	0.6072	0	0	0	0.4072	0	1.0356	2.0114	1.0054	0.3525	1.8523	0	2.0315	0.414	0	0.6188	0	0	0	1.3551	1.4286	0	0.6648	0.6199	0.3499	0	0
ARSG	NA	201.175	78.7746	177.448	70.5128	254.813	57.0071	40.2092	158.151	204.128	51.8417	237.23	105.287	189.824	90.4582	85.0709	119.438	141.447	97.9582	111.111	92.2099	127.84	67.3953	63.5919	456.48	132.122	98.9615	113.764	53.8488	103.922	67.3649	55.6975	140.778	30.8789	94.4642	322.881	45.5385	115.718	80.7708	8.1206	32.7925	74.5308	171.071	79.0217	247.323	277.738	275.367	488.785	85.1879
ARSH	NA	9.81409	2.3034	0	1.6026	-0.0500822	0.9501	0.6538	1.7983	21.939	-0.0500822	9.65	3.6622	4.2562	8.7284	2.0851	2.3058	13.6784	2.7922	0.7215	2.3847	21.7599	10.3218	0	0.6447	4.7187	0	0.849	0.6904	9.3865	3.0163	2.8201	8.4678	2.3753	7.1102	0	0	10.8292	0.6703	0.937	1.7259	7.0465	2.8571	0.6477	0.3324	0.31	6.9979	2.116	0.2948
ARSI	NA	22.5855	69.5612	22.8487	8.6538	11.5163	28.7411	16.999	12.8098	33.7034	14.9385	9.65	20.7523	14.0453	26.4498	15.4295	5.5338	15.8545	39.0902	10.8225	18.6804	23.9359	37.037	27.9525	5.4803	9.4373	28.9147	7.6408	12.7718	12.0684	31.1688	37.0142	14.8187	43.1512	9.1417	34.7718	18.7322	5.2599	45.2451	9.6822	7.5941	18.4294	16.7857	31.0905	27.2587	28.5177	10.147	17.3508	12.3803
ARSJ	NA	225.149	307.728	132.641	506.41	45.6392	232.779	174.567	243.15	46.1038	363.861	54.6836	231.327	188.973	146.267	92.5771	91.3078	288.801	195.451	48.3405	79.8887	96.8318	405.282	172.607	22.2437	379.852	472.816	36.0818	301.001	212.873	266.443	111.043	207.992	157.957	224.987	283.556	428.256	69.6163	226.56	177.091	148.429	169.388	112.143	271.07	167.542	230.621	86.0742	13.5421	237.583
ARSK	NA	434.401	251.526	117.507	278.846	269.386	258.432	236.352	345.733	248.642	399.984	271.005	250.248	352.835	215.83	250.208	273.923	307.764	221.046	159.452	184.817	277.439	241.348	170.51	161.831	261.885	187.335	158.76	202.623	246.396	324.089	229.84	260.386	260.887	270.696	278.588	231.891	207.611	294.931	171.469	168.795	350.159	292.143	265.889	200.119	175.756	303.009	204.824	226.087
ART1	NA	0	0	0.8902	0	0	0.2375	0.3269	0	0.318	0	1.6083	0.9155	0.4256	1.058	0	0	0.3109	7.2131	2.886	0	0	0.6072	0	0.6447	0.337	0.4072	0.4245	0.6904	0	0.6703	0.3525	0	0	1.0157	1.2419	1.9378	0.9282	3.6866	0.6247	0	0.271	0.3571	0.6477	0.9973	1.2399	0.3499	1.2696	0.2948
ART3	NA	2.49055	4.6067	0.8902	3.5256	1.74004	6.1758	5.2305	4.43926	295.382	2.21222	12.0626	4.5777	6.8098	8.1994	3.7531	5.0727	1.2435	22.5699	0	8.744	37.5359	1.2143	1.3976	2.9014	18.2005	7.7377	0	7.2489	7.3751	6.3678	32.4315	5.2924	3.1671	3.0472	0.414	2.9067	2.1658	4.6921	19.0521	2.0711	5.6914	2.1429	2.5909	11.6348	3.0997	4.1987	57.554	0.8843
ART4	NA	8.14134	1.382	7.4184	9.2949	-0.132258	2.6128	6.5381	-0.132258	89.0279	4.89756	12.0626	7.3243	17.0246	14.0184	62.1351	7.8396	6.5283	6.515	0	0.7949	30.4639	3.9466	2.7952	4.8356	3.0334	164.529	2.5469	3.797	2.0114	5.0272	2.4676	3.1754	1.9794	7.6181	1.2419	26.8064	14.5421	1.6757	18.4274	4.1422	8.6727	5	4.534	1.6621	7.7494	40.5878	2.5391	62.4908
ART5	NA	2.60261	11.9774	1.4837	7.6923	-0.541583	33.9667	2.6152	3.77922	1.2718	0.373843	2.4125	4.5777	8.9379	4.761	2.0851	1.3835	4.6631	9.0745	5.772	6.3593	6.528	5.7681	2.0964	0.6447	6.7409	19.548	0.4245	19.6755	2.6819	9.3842	6.6978	8.9971	6.3341	13.2047	1.6558	7.1053	4.6411	1.3406	1.5616	12.4266	10.8408	3.5714	5.8295	5.6512	4.0297	5.9482	0.8464	4.7163
ARTN	NA	34.1111	19.8088	48.9614	29.4872	59.4767	32.0665	20.595	26.7794	30.8418	6.5778	21.7126	31.1284	20.4295	17.7214	17.5146	11.0676	15.5436	23.966	30.303	18.283	23.9359	22.1615	35.6394	6.1251	28.649	43.1684	77.6819	27.2696	20.4492	32.5094	16.5683	27.5205	13.0641	27.933	33.9439	60.718	31.5594	21.4495	42.7891	36.2444	17.0743	19.2857	34.9768	28.256	30.3775	30.091	19.89	46.2786
ARV1	NA	419.215	362.087	456.38	396.795	693.033	352.969	372.344	492.182	358.337	649.694	464.006	368.048	449.024	358.659	476.23	456.539	366.519	382.991	398.268	452.305	454.783	305.1	533.194	527.079	409.512	356.75	541.651	417.328	419.041	423.963	468.846	465.467	355.503	401.219	383.732	235.121	486.695	541.936	458.499	550.915	459.11	451.786	361.103	421.846	288.897	435.619	461.278	305.969
ARVCF	NA	871.866	404.929	753.413	477.885	601.026	743.23	777.705	999.946	796.164	780.151	1121.01	690.013	487.329	684.52	479.566	329.723	410.974	741.551	611.111	638.315	837.214	769.581	412.998	921.986	832.505	491.957	1106.65	392.475	832.719	463.175	512.911	647.79	742.676	529.711	676.394	504.476	994.431	699.455	767.705	547.118	304.899	443.214	551.209	668.171	487.591	852.694	555.226	654.974
ARX	NA	61.2935	17.5055	1161.13	182.372	42.4862	76.0095	4.5767	32.2974	14.3081	8.50109	15.2792	23.8041	92.3585	76.7044	39.6163	115.288	33.5743	27.6889	2.1645	46.1049	16.864	10.3218	197.764	98.0013	6.0668	259.01	13.5837	128.754	74.757	30.8337	62.3953	35.9884	8.3135	43.677	26.9068	139.199	9.2822	19.1035	72.4604	108.733	22.7658	390.357	192.049	13.9618	87.4129	113.366	40.6263	384.672
AS3MT	NA	190.715	327.537	130.564	230.128	31.0841	196.912	54.593	74.3774	268.356	39.6922	216.322	95.2163	166.841	130.133	75.0626	154.024	127.769	83.2994	28.86	122.416	160.48	182.453	155.835	279.82	106.507	125.433	168.948	373.835	222.93	152.157	78.6111	242.127	121.14	256.475	27.7347	65.2396	123.453	147.465	62.7782	150.5	169.117	152.143	133.43	198.125	115.019	143.107	276.767	42.1518
ASAH1	NA	7545.63	7712.54	3193.18	6763.46	4101.53	4703.56	4174.89	5290.39	4573.49	11503.4	3895.4	3416.19	7004.78	3474.18	6898.67	4692.21	5972.18	5609.68	1783.55	4410.97	3275.42	5315.42	13416.5	2734.04	5697.44	7379.76	5286.19	4335.52	5196.45	7116.88	5987.49	7249.01	7055.82	5775.01	11994.6	9274.35	5577.04	3415.17	3616.15	3793.23	5029.07	8422.86	9132.51	6620.88	4128.87	4001.75	4032.59	4368.75
ASAH2	NA	38.476	0.9213	2.0772	8.9744	4.53599	3.3254	7.8457	11.2838	3.1796	1.57045	5.6292	4.8829	24.6857	13.7539	17.5146	13.3734	14.3001	8.6092	15.873	17.8855	16.864	10.3218	14.6751	17.7305	2.6964	15.0682	5.0939	6.5585	13.4093	4.3569	3.8777	12.7018	12.6683	4.063	3.3116	7.7512	2.7847	2.346	2.4986	28.3051	3.2523	2.1429	3.8863	7.9782	2.7898	20.9937	5.9247	11.4959
ASAH2B	NA	100.457	17.5055	10.3858	14.4231	11.069	15.2019	32.6904	6.78936	18.1235	3.59156	59.5086	20.1419	6.8098	20.3663	7.5063	4.6115	16.4763	15.1242	6.4935	6.3593	4.352	10.6254	11.8798	15.7963	22.2451	8.145	3.3959	2.7615	14.415	24.1307	21.856	23.2866	5.5424	21.3306	16.1441	1.6148	14.5421	9.3842	18.4274	6.2133	20.5976	15.7143	13.2782	11.6348	22.0082	3.1491	36.8176	12.0855
ASAM	NA	579.732	166.763	56.9733	102.244	21.7901	139.905	138.934	75.0038	30.5239	37.7447	20.1043	118.41	149.391	121.14	57.548	24.441	160.1	126.811	20.202	77.504	59.8398	128.719	174.703	21.9213	46.8495	92.0383	13.5837	79.0473	36.2052	109.929	124.791	124.901	114.806	89.8933	81.9621	92.3689	65.2847	218.852	12.1808	51.0873	147.164	70	171.322	146.931	122.13	37.7887	23.2755	42.1518
ASAP1	NA	1220.18	799.263	497.626	466.987	620.749	602.85	584.178	1038.13	551.973	571.431	645.749	742.504	730.356	598.823	346.539	585.2	617.704	615.904	365.079	928.855	387.327	640.862	598.183	624.758	436.813	553.859	618.484	725.923	522.293	902.891	689.874	566.817	787.015	728.288	459.899	859.741	433.787	612.987	344.499	502.934	724.439	463.929	734.189	662.188	704.573	449.615	491.748	413.559
ASAP1IT1	NA	0	0.4607	0.2967	0	0	0	0	0	0	0	0	0	0	0	0	0.4612	0	0	0.7215	0	0	0	0	0	0	0	0.849	0	0	0	0	0	0	0	0	0	0	0	0	0	0	0	0	0	0	0	0	0
ASAP2	NA	2097.95	481.861	700.89	508.013	559.084	482.185	410.592	843.735	1084.55	767.336	977.067	1177.39	637.572	778.682	385.321	805.63	920.183	463.266	367.244	576.709	790.974	954.766	372.467	1294.65	655.893	409.692	976.33	782.188	621.522	816.087	389.53	884.89	445.764	620.62	412.294	641.415	852.413	693.423	522.839	641.008	889.22	398.571	418.426	525.562	651.567	749.825	1025.39	362.859
ASAP3	NA	818.018	1570.89	2078.93	2081.09	1184.46	1703.09	1371.69	1515.71	1285.18	695.551	977.871	1503.01	1180.66	1717.12	1502.5	1904.09	1506.8	1885.41	522.366	868.044	1323.55	1644.2	921.733	338.169	1152.36	1016.49	1343.52	1469.8	1410.33	1978.72	1409.36	1509.66	2162.71	915.185	1404.53	2762.35	1003.09	1135.15	2268.13	1266.14	1471.1	497.143	1006.23	1259.22	1313.67	1927.22	1027.51	1502.43
ASB10	NA	0.00546565	0	0.2967	0	1.3194	0	0	0.00546565	0	0.00546565	0	0	0	0	0	0	0	19.7778	0	0	0	0	0	0.6447	0	0	0	0	0	0	0	0.2646	0	0	0.414	0.323	0	5.0272	0	0	0	0	0	0	0.31	0	0.4232	0
ASB11	NA	0	0	0.2967	0	0	0	0	0	1.2718	0	0	0	0	0	0	0	0	3.0248	0	0	2.176	0.6072	0	0.3224	0	0	0	0	0	0	0	0.2646	0	0	0	0	0.3094	1.6757	0.3123	0	0	0.7143	0	0	0.31	0.3499	0	0
ASB12	NA	-0.0459829	5.9887	0.5935	9.2949	-0.0459829	5.2257	5.8843	3.29141	0.318	0.378779	0.3538	3.357	0	2.3805	0.417	0	2.7979	6.0497	0.0216	0.3975	1.088	1.867	3.4941	0	1.3482	3.0299	1.2735	5.8681	5.3637	2.0813	4.5827	3.7047	2.3753	3.5551	0	0.3456	0.9282	3.0163	0.4529	0	1.2142	1.7857	2.267	2.6594	3.7197	1.3996	2.9623	0
ASB13	NA	366.683	321.087	351.039	334.936	306.339	428.029	688.46	444.906	453.089	199.856	775.22	626.535	525.209	581.102	705.588	425.642	424.652	544.238	191.198	399.841	543.455	568.306	494.759	655.706	543.656	465.893	401.569	388.678	579.618	363.301	531.947	481.08	799.287	590.655	341.095	381.748	601.485	610.976	345.436	468.416	495.697	480.714	451.46	596.368	398.318	614.416	509.945	529.108
ASB14	NA	10.0041	9.2134	7.7151	6.0897	5.06659	9.2637	6.2112	10.5391	7.631	11.7176	8.0417	8.5451	9.7892	7.6731	12.5188	12.9122	12.4349	12.7974	21.645	9.9364	11.424	7.8931	6.2893	10.3159	13.4852	2.8507	11.0368	12.0884	12.0684	13.4059	5.9928	7.4094	9.1053	10.6653	8.693	3.2329	8.354	7.7084	5.9343	10.0104	10.8408	8.5714	6.801	17.286	9.6092	10.8467	13.5421	9.4355
ASB15	NA	-0.0998403	0	0	0	0.429773	0	0.3269	-0.0998403	0	-0.0998403	0	0	0	0	0	0.4612	0	5.3516	0	0	0	0	0	0	0.6741	0	0.849	0	0	0	0	0	0	0	0	0	0.3094	2.346	0	0	0	0.3571	0	0.3324	0	0	0	0
ASB1	NA	455.931	720.272	471.893	368.122	217.871	583.527	614.806	505.799	326.427	327.899	398.868	565.829	477.532	483.571	331.505	401.348	454.975	544.248	334.452	372.309	369.865	401.709	341.188	659.655	476.284	369.892	385.37	680.176	561.224	373.855	266.315	464.02	440.8	421.95	461.472	502.271	304.05	342.525	356.939	340.628	470.699	453.957	531.729	430.984	566.907	357.775	529.949	396.203
ASB16	NA	79.6979	14.2577	47.4332	22.7949	15.1825	31.81	35.7601	31.0141	35.077	24.0826	40.7634	23.8682	14.5475	17.9277	20.4254	22.2551	7.7874	49.6167	14.43	7.5755	33.5049	26.8761	35.6953	5.4803	8.5071	23.4698	14.0422	18.0808	31.8304	12.3636	11.4427	19.4893	19.3983	13.87	22.4402	34.1184	24.0811	17.4177	30.0617	33.0066	11.1119	25.475	41.0103	18.3631	54.1898	31.1232	48.7389	27.9322
ASB17	NA	0	0	0	0	0	0	0	0	0	0	0	0	0	0	0	0	0	0	0	0	0	0	0	0	0	0	0	0	0	0	0	0	0	0	0	0	0	0	0	0	0	0	0	0	0	0	0	0
ASB18	NA	0	0	0	0	0	0	0	0	0	0	0	0	0	0	0	0	0	0.9307	0	0	0	0	0	0	0	0	0	0	0	0	0	0	0	0	0	0	0	0	0	0	0	0	0	0	0	0	0	0
ASB2	NA	347.474	291.604	132.344	193.59	66.6177	438.48	313.828	289.407	54.6886	75.5029	76.3962	354.315	218.766	242.28	133.862	38.2755	148.908	410.68	31.0245	210.254	65.8238	250.455	237.596	59.6389	115.27	360.415	38.6287	379.013	220.248	204.441	347.228	261.709	282.66	256.983	247.128	220.264	116.337	195.392	75.896	98.7228	211.125	170.357	341.672	237.018	291.996	144.507	35.548	167.723
ASB3	NA	585.401	303.121	297.626	317.308	251.225	358.67	284.407	361.438	244.191	159.764	318.452	370.794	377.095	349.402	244.787	311.276	348.799	250.829	191.919	312.401	297.023	288.707	334.032	254.997	254.47	294.441	338.32	459.441	406.973	415.92	272.847	362.265	286.619	397.156	171.789	281.951	243.502	263.762	574.998	411.115	416.559	292.143	333.251	291.868	457.213	283.765	310.622	246.721
ASB4	NA	-0.0479912	0	0	0	-0.0479912	0.7126	0	0.512057	0.9539	0.727968	37.796	0.9155	0.4256	0	0	1.3835	0.3109	1.3961	0	0.3975	0.544	1.2143	0	0	0.6741	0.4072	0	1.3807	0	0.6703	0	1.3231	0	0.5079	0	0.323	0.3094	0.3351	0.3123	1.0356	1.3551	1.0714	0.3239	0.3324	0.9299	0	1.2696	0.5895
ASB5	NA	16.3323	37.3143	59.0504	42.3077	120.368	53.6817	295.521	352.36	25.4366	123.918	29.7543	112.001	73.6314	101.567	91.7431	21.6741	25.4916	415.334	306.638	78.2989	56.5759	53.7341	97.8337	64.7969	156.053	182.04	36.0818	83.5347	76.0979	101.215	234.071	106.907	134.6	82.7831	36.8416	79.7731	44.245	108.923	17.1781	49.0162	74.2598	59.6429	143.146	175.187	193.734	142.757	82.9454	59.8379
ASB6	NA	466.104	562.704	682.635	574.606	478.587	665.568	597.973	551.546	555.452	759.645	580.941	606.381	474.161	533.566	510.117	785.192	451.561	636.124	599.971	476.999	540.348	647.602	552.53	449.929	535.223	683.857	1085.38	705.04	581.468	590.723	481.639	444.718	608.183	477.628	566.164	446.63	660.749	515.787	644.938	610.504	420.034	489.039	520.329	546.634	624.218	472.981	513.813	561.188
ASB7	NA	644.965	357.48	560.237	511.218	513.507	392.399	608.042	556.939	506.505	475.405	548.444	563.363	509.461	454.407	522.936	384.599	558.638	494.445	499.279	514.308	590.239	546.752	394.13	563.185	501.188	529.831	465.667	443.562	511.901	502.723	455.803	565.758	389.153	574.403	329.918	353.004	553.218	448.764	366.987	469.106	550.173	550.714	485.465	377.633	489.14	554.584	501.058	459.248
ASB8	NA	855.692	665.208	1010.98	920.833	739.814	783.135	760.706	816.772	897.274	912.509	812.212	851.759	898.048	937.909	919.099	764.587	928.577	812.285	769.12	967.409	997.149	823.619	854.647	782.399	872.614	996.946	685.129	788.057	798.86	719.229	908.434	594.602	602.534	868.969	753.803	784.167	872.834	921.324	723.979	904.384	863.202	1025.36	891.261	778.536	931.475	953.464	865.002	883.714
ASB9	NA	374.604	17.0448	8.0119	11.5385	5.14126	33.9667	12.4224	70.3688	41.0164	30.7861	36.1877	16.7849	34.4748	40.7327	5.0042	34.1251	23.3155	30.2484	17.316	21.0652	89.7598	29.4475	11.8798	13.2173	45.5013	12.2175	9.7633	21.4014	28.1596	14.0762	12.3381	31.2252	64.9248	59.421	4.9674	14.8565	23.5149	12.7357	9.0575	11.7363	22.4947	45.3571	17.4884	48.2014	12.399	20.9937	27.9306	6.7797
ASCC1	NA	816.111	412.3	303.561	474.038	373.876	378.385	363.517	358.429	331.629	269.842	845.183	351.568	391.14	359.188	326.522	366.615	479.055	294.805	580.808	394.674	339.455	469.642	354.298	1902.97	348.843	393.403	248.752	354.85	347.972	451.781	272.847	388.198	326.207	447.435	338.611	340.086	301.361	336.489	312.642	346.565	467.24	377.857	352.359	365.001	296.026	382.435	596.276	330.435
ASCC2	NA	1162.69	1188.07	1254.6	1518.91	1613.61	1652.26	1449.82	1379.96	1335.42	1440.05	999.584	995.804	1239.82	1268.8	1497.5	749.831	1106.4	1594.32	1481.96	1286.96	1475.32	1045.23	1229.91	1187.3	1299.32	1446.55	1342.24	1326.89	1354.68	979.305	1355.78	1159.57	1820.67	1195.02	1526.23	1177.54	1321.47	1367.74	933.864	1205.04	1142.9	1311.79	1347.58	1179.77	1389	1425.82	960.22	1472.37
ASCC3	NA	1858.32	1437.75	843.62	1550	1538.65	1200	1692.38	999.756	1514.75	944.713	1054.27	1739.83	1546.69	1676.39	1103.42	1851.98	1746.48	1373.97	823.232	1639.11	1282.75	1394.66	741.44	1771.44	1601.98	1077.58	758.566	1641.01	1208.51	1592.96	1925.8	1748.61	1063.34	1760.28	1391.29	1624.21	1095.61	1546.38	1261.81	1275.11	1876.28	899.643	1168.48	1295.45	1376.91	1435.97	1253.91	965.07
ASCL1	NA	7.49359	4.146	7.7151	29.1667	15.1093	15.2019	3.269	7.04393	1.5898	3.97267	174.505	9.7658	9.7892	15.3409	7.5063	17.0626	10.5697	8.1438	44.733	1.1924	1.088	7.8931	5.5905	34.4939	3.3705	8.5522	22.9225	80.7732	3.6876	6.703	14.8057	16.1418	0.3959	10.6653	0	4.5216	11.448	0.6703	16.8658	10.0104	5.4204	6.0714	9.0681	1.3297	42.4666	9.0973	50.7829	1.7686
ASCL2	NA	2.42086	67.2579	8.0119	51.9231	1.19589	73.6342	17.6528	19.9079	2.8616	5.42362	12.8667	31.1284	20.8551	16.1344	6.2552	41.0424	32.3308	59.7987	3.6075	5.9618	8.704	97.7535	11.8798	1.9342	15.8412	29.3219	12.7347	59.0266	49.6145	25.4713	8.8129	15.6126	785.036	24.8857	4.1395	4.1986	16.7079	27.4822	16.2411	149.465	15.9902	25.7143	21.6986	17.9509	132.979	5.9482	0	2.9477
ASCL3	NA	-0.107781	0	0	7.3718	-0.107781	0.4751	0.3269	0.84454	0	0.360781	0	0.6104	0	0.2645	0	0.4612	0.3109	1.6288	0	0	0	0.3036	0	0.3224	1.0111	1.2217	2.1225	1.0356	0.3352	0	0	0.5292	1.1876	0	0	0	0	0.3351	0	0	0	0.7143	0.6477	0.3324	1.8598	0	0	0
ASCL4	NA	-0.0673807	0.9213	0	4.1667	1.24374	3.0879	5.2305	0.909923	0.318	6.37532	0	1.2207	0.8512	0	0.834	0	0.9326	2.0941	11.544	0.3975	1.088	0.9107	0	0	1.0111	3.258	0	1.7259	1.3409	2.346	1.0575	1.5877	1.5835	0.5079	1.2419	0.6459	0.3094	1.3406	0	0.6904	1.0841	1.7857	5.5056	0.6648	4.3396	0	0	1.4738
ASF1A	NA	592.595	391.109	218.694	463.462	516.461	313.777	509.317	519.337	478.207	493.504	579.003	454.414	548.192	472.393	404.087	407.657	557.084	399.511	212.121	509.539	478.175	450.82	323.55	633.785	624.885	338.831	430.01	420.435	521.958	471.889	439.94	663.403	461.995	506.348	327.849	409.524	485.767	483.284	369.173	331.723	523.613	388.571	428.466	440.461	322.374	477.257	378.756	290.936
ASF1B	NA	48.2509	35.9323	114.243	34.9359	61.8718	73.1591	59.4966	76.1003	63.2734	446.88	216.322	69.276	54.4787	32.2687	119.683	66.8668	57.5115	66.3138	598.124	43.3227	17.952	133.273	40.5311	164.41	98.4176	167.379	345.961	50.397	69.058	88.8144	71.5608	69.0659	14.6477	64.4997	137.845	27.1293	90.3465	178.969	100.258	70.7629	31.1674	67.5	88.4136	55.5147	58.2753	39.888	94.3716	81.3559
ASFMR1	NA	0.407564	0	1.1869	0.3205	-0.0705043	0.4751	1.6378	-0.0705043	0.9539	-0.0705043	0	0	0.4256	0.529	0.417	0.4612	0	0.2327	1.4502	0.3975	0	0	0	0.3224	0.337	0	0.4245	0.3452	1.3443	1.0054	1.0575	0.7939	0.7918	0.5079	0	0	0	0.6703	0.3123	0	0.271	1.075	0	0	0.6199	0	0.4232	0.5895
ASGR1	NA	3.50515	16.5841	2.3739	11.5385	0.249317	6.8884	3.9229	2.731	2.5437	26.5641	31.3626	4.5777	3.4049	3.174	2.5021	10.1453	1.8652	14.4262	27.417	4.372	4.896	2.4287	6.9881	3.8685	5.3927	8.145	10.1878	14.8429	5.3637	2.346	5.9928	0.7939	25.3365	6.6023	3.7256	5.8134	14.8515	0.6703	3.1233	2.4163	2.4392	3.2143	4.2102	27.2587	4.6496	3.1491	8.0406	3.832
ASGR2	NA	0.740257	4.6067	2.3739	0.641	2.92923	2.8504	5.2305	0.389049	1.9077	1.02482	0.8042	4.2725	2.5537	2.645	0.834	5.995	0.6217	11.1686	0.7215	1.5898	5.984	4.2502	11.8798	1.9342	1.0111	10.1812	0.849	10.3555	0.6705	1.6757	5.9928	3.9693	4.3547	9.1417	2.8977	5.1675	1.8564	2.346	0.3123	1.7259	4.8784	1.0714	3.5625	28.9209	1.8598	1.0497	0	1.7686
ASH1L	NA	8372.38	2796.49	2874.34	3714.24	2587.53	2634.21	4577.22	4632.64	4071.79	2271.22	3348.08	4454.72	3264.83	3884.18	3030.3	4153.76	3694.31	3148.12	2294.26	3603.62	3716.19	4217.34	2735.84	3852.71	3489.93	2694.95	2758.51	2541.35	3019.4	3716.61	3037.28	3706.11	2844.1	3839.74	2433.65	2694.98	3653.06	4281.64	1749.77	3557.38	3725.01	2351.33	3406.96	2439.74	3409.67	3037.14	3197.05	2317.42
[truncated: 19,416 more rows]
[truncated: 152 more columns]

## Sheet: Table S3
Table S3: Genesets that are significantly enriched into the transcriptome of the PCa tumors with low EHF expression (Top 50)
[truncated: 51 more rows]

## Sheet: Table S4
Table S3: Genesets that are significantly enriched into the transcriptome of the PCa tumors with high EHF expression (Top 50)
[truncated: 51 more rows]
